# Supplementary material for: Information retrieval interfaces in virtual reality—A scoping review focused on current generation technology
Source: PLoS One. 2021 Feb 5;16(2):e0246398. doi: 10.1371/journal.pone.0246398 (PMC7864671; doi:10.1371/journal.pone.0246398)
Supplement: S1 File — The smaller number of items is due to the automated removal of some duplicates before intellectual analysis. (CSV) [file pone.0246398.s001.csv]

id	author	title	doi	year	vr_a	search_a	valid	source	vr_b		search_b	explanation
1	Brondani, Juliana Rubenich; de Lima Silva, Luis Alvaro; Zacarias, Eliakim; de Freitas, Edison Pignaton	pathfinding in hierarchical representation of large realistic virtual terrains for simulation systems	10.1016/j.eswa.2019.07.029	2019	NOT	NA	NA	Web of Science
2	Ayed, Ines; Ghazel, Adel; Jaume-i-Capo, Antoni; Moya-Alcover, Gabriel; Varona, Javier; Martinez-Bueso, Pau	vision-based serious games and virtual reality systems for motor rehabilitation: a review geared toward a research methodology	10.1016/j.ijmedinf.2019.06.016	2019	VR	FALSE	NA	Web of Science
3	Ren, Jiaping; Xiang, Wei; Xiao, Yangxi; Yang, Ruigang; Manocha, Dinesh; Jin, Xiaogang	heter-sim: heterogeneous multi-agent systems simulation by interactive data-driven optimization.	10.1109/TVCG.2019.2946769	2019	VR	FALSE	NA	Web of Science
4	Garcia-Munoz, Cristina; Jesus Casuso-Holgado, M.	effectiveness of wii fit balance board in comparison with other interventions for post-stroke balance rehabilitation. systematic review and meta-analysis	10.33588/rn.6907.2019091	2019	VR	FALSE	NA	Web of Science
5	Rahman, Rafa; Wood, Matthew E.; Qian, Long; Price, Carrie L.; Johnson, Alex A.; Osgood, Greg M.	head-mounted display use in surgery: a systematic review	10.1177/1553350619871787	2019	VR	FALSE	NA	Web of Science
6	Holz, Nathalie E; Meyer-Lindenberg, Andreas	[the importance of social neurosciences for psychiatry].	10.1007/s00115-019-00791-1	2019	NOT	NA	NA	Web of Science
7	Perrochon, Anaick; Borel, Benoit; Istrate, Dan; Compagnat, Maxence; Daviet, Jean-Christophe	exercise-based games interventions at home in individuals with a neurological disease: a systematic review and meta-analysis	10.1016/j.rehab.2019.04.004	2019	NOT	NA	NA	Web of Science
8	Garcia-Garcia, Elena; Sanchez-Herrera Baeza, Patricia; Cuesta-Gomez, Alicia	effectiveness of the virtual reality in the rehabilitation of the upper limb in the spinal cord injury. a systematic review	10.33588/rn.6904.2019034	2019	VR	FALSE	NA	Web of Science
9	Maggio, Maria Grazia; Maresca, Giuseppa; De Luca, Rosaria; Stagnitti, Maria Chiara; Porcari, Bruno; Ferrera, Maria Cristina; Galletti, Franco; Casella, Carmela; Manuli, Alfredo; Calabro, Rocco Salvatore	the growing use of virtual reality in cognitive rehabilitation: fact, fake or vision? a scoping review	10.1016/j.jnma.2019.01.003	2019	VR	FALSE	NA	Web of Science
10	He, Ming-Xing; Lei, Cong-Jie; Zhong, Dong-Ling; Liu, Qi-Cen; Zhang, Hong; Huang, Yi-Jie; Li, Yu-Xi; Liu, Xiao-Bo; Li, Juan; Jin, Rong-Jiang; Wan, Li	the effectiveness and safety of electromyography biofeedback therapy for motor dysfunction of children with cerebral palsy a protocol for systematic review and meta-analysis	10.1097/MD.0000000000016786	2019	NOT	NA	NA	Web of Science
11	Fang, Yu-Min; Lin, Chun	the usability testing of vr interface for tourism apps	10.3390/app9163215	2019	VR	TRUE	NA	Web of Science	TRUE		FALSE	Comparison of different tourism apps in VR with search
12	Kinne, Bonni Lynn; Owens, Katelynn Jo; Rajala, Brittany Ann; Ticknor, Stephanie Kay	effectiveness of home-based virtual reality on vestibular rehabilitation outcomes: a systematic review	10.1080/10833196.2019.1647382	2019	VR	FALSE	NA	Web of Science
13	Wu, Huiyue; Zhang, Shaoke; Liu, Jiayi; Qiu, Jiali; Zhang, Xiaolong (Luke)	the gesture disagreement problem in free-hand gesture interaction	10.1080/10447318.2018.1510607	2019	VR	TRUE	NA	Web of Science	TRUE		FALSE	IR is just an example in the abstract
14	Arienti, Chiara; Lazzarini, Stefano G.; Pollock, Alex; Negrini, Stefano	rehabilitation interventions for improving balance following stroke: an overview of systematic reviews	10.1371/journal.pone.0219781	2019	VR	FALSE	NA	Web of Science
15	Dou, Jinhua; Qin, Jingyan; Wang, Qingju; Zhao, Qichao	identification of usability problems and requirements of elderly chinese users for smart tv interactions	10.1080/0144929X.2018.1551423	2019	NOT	NA	NA	Web of Science
16	Sun, Xiang; Ansari, Nirwan	adaptive avatar handoff in the cloudlet network	10.1109/TCC.2017.2701794	2019	NOT	NA	NA	Web of Science
17	Kamenskikh, E.; Zhukova, I.; Tolmachev, I.; Koroleva, E.; Zhukova, N.; Alifirova, V.; Kolupaeva, E. S.	application of a neural network and movement recording devices in virtual reality for motor dysfunction assessment in parkinson's disease patients	NA	2019	VR	FALSE	NA	Web of Science
18	Daniel Ona, Edwin; Miguel Garcia-Haro, Juan; Jardon, Alberto; Balaguer, Carlos	robotics in health care: perspectives of robot-aided interventions in clinical practice for rehabilitation of upper limbs	10.3390/app9132586	2019	VR	FALSE	NA	Web of Science
19	Maggio, Maria Grazia; Russo, Margherita; Cuzzola, Marilena Foti; Destro, Massimo; La Rosa, Gianluca; Molonia, Francesco; Bramanti, Placido; Lombardo, Giuseppe; De Luca, Rosaria; Calabro, Rocco Salvatore	virtual reality in multiple sclerosis rehabilitation: a review on cognitive and motor outcomes	10.1016/j.jocn.2019.03.017	2019	NOT	NA	NA	Web of Science
20	Goodman, Adam J.; Melson, Joshua; Aslanian, Harry R.; Bhutani, Manoop S.; Krishnan, Kumar; Lichtenstein, David R.; Navaneethan, Udayakumar; Pannala, Rahul; Parsi, Mansour A.; Schulman, Allison R.; Sethi, Amrita; Sullivan, Shelby A.; Thosani, Nirav; Trikudanathan, Guru; Trindade, Arvind J.; Watson, Rabindra R.; Maple, John T.	endoscopic simulators	10.1016/j.gie.2018.10.037	2019	VR	FALSE	NA	Web of Science
21	Rohrbach, Nina; Chicklis, Emily; Levac, Danielle Elaine	what is the impact of user affect on motor learning in virtual environments after stroke? a scoping review	10.1186/s12984-019-0546-4	2019	VR	FALSE	NA	Web of Science
22	Grossberg, Stephen	the embodied brain of sovereign2: from space-variant conscious percepts during visual search and navigation to learning invariant object categories and cognitive-emotional plans for acquiring valued goals	10.3389/fncom.2019.00036	2019	VR	FALSE	NA	Web of Science
23	Collett, Thomas S.	path integration: how details of the honeybee waggle dance and the foraging strategies of desert ants might help in understanding its mechanisms	10.1242/jeb.205187	2019	VR	FALSE	NA	Web of Science
24	Starke, Sebastian; Hendrich, Norman; Zhang, Jianwei	memetic evolution for generic full-body inverse kinematics in robotics and animation	10.1109/TEVC.2018.2867601	2019	NOT	NA	NA	Web of Science
25	Zafrane, Mohammed Amine; Boudjemai, Abdelamdjid; Boughanmi, Nabil	interactive design of space manufacturing systems, optimality and opportunity	10.1007/s12008-018-0515-3	2019	VR	TRUE	NA	Web of Science	TRUE		FALSE	Not about information search at all
26	Gabbard, Joseph L.; Mehra, Divya Gupta; Swan, J. Edward, II	effects of ar display context switching and focal distance switching on human performance (vol 25, pg 2228, 2019)	10.1109/TVCG.2018.2832633	2019	AR		NA	Web of Science
27	Haberkern, Hannah; Basnak, Melanie A.; Ahanonu, Biafra; Schauder, David; Cohen, Jeremy D.; Bolstad, Mark; Bruns, Christopher; Jayaraman, Vivek	visually guided behavior and optogenetically induced learning in head-fixed flies exploring a virtual landscape	10.1016/j.cub.2019.04.033	2019	VR	FALSE	NA	Web of Science
28	Corfas, Roman A.; Sharma, Tarun; Dickinson, Michael H.	diverse food-sensing neurons trigger idiothetic local search in drosophila	10.1016/j.cub.2019.03.004	2019	NOT	NA	NA	Web of Science
29	Felsberg, Danielle T.; Maher, Jaclyn P.; Rhea, Christopher K.	the state of behavior change techniques in virtual reality rehabilitation of neurologic populations	10.3389/fpsyg.2019.00979	2019	VR	FALSE	NA	Web of Science
30	Alvarez-Lopez, Fernando; Fabian Maina, Marcelo; Saigi-Rubio, Francesc	use of commercial off-the-shelf devices for the detection of manual gestures in surgery: systematic literature review	10.2196/11925	2019	VR	FALSE	NA	Web of Science
31	Dorokhov, A. S.; Sibirev, A., V; Aksenov, A. G.	dynamic systems modeling using artificial neural networks for agricultural machines	10.35633/INMATEH-58-07	2019	VR	FALSE	NA	Web of Science
32	Yang, Ying Ying; Kaddu, Gabriella; Ngendahimana, David; Barkoukis, Hope; Freedman, Darcy; Lubaale, Yovani A. M.; Mupere, Ezekiel; Bakaki, Paul M.	trends and determinants of stunting among under-5s: evidence from the 1995, 2001, 2006 and 2011 uganda demographic and health surveys	10.1017/S1368980018001982	2018	NOT		NA	Web of Science
33	Mirhosseini, Seyedkoosha; Gutenko, Ievgeniia; Ojal, Sushant; Marino, Joseph; Kaufman, Arie	immersive virtual colonoscopy	10.1109/TVCG.2019.2898763	2019	VR	FALSE	NA	Web of Science
34	Caserman, Polona; Garcia-Agundez, Augusto; Goebel, Stefan	a survey of full-body motion reconstruction in immersive virtual reality applications.	10.1109/TVCG.2019.2912607	2019	VR	FALSE	NA	Web of Science
35	Choe, Mungyeong; Choi, Yeongcheol; Park, Jaehyun; Kim, Hyun K.	comparison of gaze cursor input methods for virtual reality devices	10.1080/10447318.2018.1484054	2019	VR	FALSE	NA	Web of Science
36	Cavalcante Neto, Jorge L.; de Oliveira, Cristina C.; Greco, Ana L.; Zamuner, Antonio R.; Moreira, Roberta C.; Tudella, Eloisa	is virtual reality effective in improving the motor performance of children with developmental coordination disorder? a systematic review	10.23736/S1973-9087.18.05427-8	2019	VR	FALSE	NA	Web of Science
37	Mostashari-Rad, Tahereh; Saghaei, Lotfollah; Fassihi, Afshin	gp41 inhibitory activity prediction of theaflavin derivatives using ligand/structure-based virtual screening approaches	10.1016/j.compbiolchem.2019.02.001	2019	NOT	NA	NA	Web of Science
38	Luo, Lihong; Mo, Jianqing; Li, Jiazhen	automatic stitching method for spherical panoramic video	NA	2019	VR	FALSE	NA	Web of Science
39	Thompson, Trevor; Terhune, Devin B.; Oram, Charlotte; Sharangparni, Joseph; Rouf, Rommana; Solmi, Marco; Veronese, Nicola; Stubbs, Brendon	the effectiveness of hypnosis for pain relief: a systematic review and meta-analysis of 85 controlled experimental trials	10.1016/j.neubiorev.2019.02.013	2019	NOT	NA	NA	Web of Science
40	Siddharth; Patel, Aashish N.; Jung, Tzyy-Ping; Sejnowski, Terrence J.	a wearable multi-modal bio-sensing system towards real-world applications	10.1109/TBME.2018.2868759	2019	VR	FALSE	NA	Web of Science
41	Towers, Ashley; Field, James; Stokes, Christopher; Maddock, Stephen; Martin, Nicolas	a scoping review of the use and application of virtual reality in pre-clinical dental education	10.1038/s41415-019-0041-0	2019	VR	FALSE	NA	Web of Science
42	Martinengo, Laura; Yeo, Natalie Jia Ying; Tang, Zheng Qiang; Markandran, Kasturi D. O.; Kyaw, Bhone Myint; Car, Lorainne Tudor	digital education for the management of chronic wounds in health care professionals: protocol for a systematic review by the digital health education collaboration	10.2196/12488	2019	VR	FALSE	NA	Web of Science
43	Chen, Yu; Abel, Kingsley Travis; Janecek, John T.; Chen, Yunan; Zheng, Kai; Cramer, Steven C.	home-based technologies for stroke rehabilitation: a systematic review	10.1016/j.ijmedinf.2018.12.001	2019	VR	FALSE	NA	Web of Science
44	Curtin, Adrian; Tong, Shanbao; Sun, Junfeng; Wang, Jijun; Onaral, Banu; Ayaz, Hasan	a systematic review of integrated functional near-infrared spectroscopy (fnirs) and transcranial magnetic stimulation (tms) studies	10.3389/fnins.2019.00084	2019	NOT	NA	NA	Web of Science
45	Sieluzycki, Cezary; Maslinski, Jaroslaw; Kaczmarczyk, Patryk; Kubacki, Rafal; Cieslinski, Wojciech B.; Witkowski, Kazimierz	can kinect aid motor learning in sportsmen? a study for three standing techniques in judo	10.1371/journal.pone.0210260	2019	VR	FALSE	NA	Web of Science
46	Kim, Misun; Maguire, Eleanor A.	can we study 3d grid codes non-invasively in the human brain? methodological considerations and fmri findings	10.1016/j.neuroimage.2018.11.041	2019	VR	FALSE	NA	Web of Science
47	Lochhead, Ian; Hedley, Nick	mixed reality emergency management: bringing virtual evacuation simulations into real-world built environments	10.1080/17538947.2018.1425489	2019	AR	NA	NA	Web of Science
48	Huang, Wumeng; Chen, Jing	a multi-scale vr navigation method for vr globes	10.1080/17538947.2018.1426646	2019	VR	FALSE	NA	Web of Science
49	Osoba, Muyinat Y.; Rao, Ashwini K.; Agrawal, Sunil K.; Lalwani, Anil K.	balance and gait in the elderly: a contemporary review	10.1002/lio2.252	2019	VR	FALSE	NA	Web of Science
50	Maier, Martina; Rubio Ballester, Belen; Duff, Armin; Duarte Oller, Esther; Verschure, Paul F. M. J.	effect of specific over nonspecific vr-based rehabilitation on poststroke motor recovery: a systematic meta-analysis	10.1177/1545968318820169	2019	VR	FALSE	NA	Web of Science
51	Grabowski, Karol; Rynkiewicz, Agnieszka; Lassalle, Amandine; Baron-Cohen, Simon; Schuller, Bjorn; Cummins, Nicholas; Baird, Alice; Podgorska-Bednarz, Justyna; Pieniazek, Agata; Lucka, Izabela	emotional expression in psychiatric conditions: new technology for clinicians	10.1111/pcn.12799	2019	NOT	NA	NA	Web of Science
52	Chu, Veronica C.; D'Zmura, Michael	tracking feature-based attention	10.1088/1741-2552/aaed17	2019	VR	TRUE	NA	Web of Science	TRUE		FALSE	About visual search not IR
53	Kinateder, Max; Warren, William H.; Schloss, Karen B.	what color are emergency exit signs? egress behavior differs from verbal report	10.1016/j.apergo.2018.08.010	2019	VR	FALSE	NA	Web of Science
54	Li, Yuan; Kong, Feng; Ji, Ming; Luo, Yangmei; Lan, Jijun; You, Xuqun	shared and distinct neural bases of large- and small-scale spatial ability: a coordinate-based activation likelihood estimation meta-analysis	10.3389/fnins.2018.01021	2019	NOT	NA	NA	Web of Science
55	BAIK, KIM HEUI; ÏµúÏÑ≠	exploring the characteristics of virtual reality and its application to biology class	10.15717/bioedu.2019.47.3.263	2019	VR	FALSE	NA	Web of Science
56	Lee, Hyesun; Ï†ïÏú§Ìù¨; ÍπÄÏÉÅÏó∞	an analysis on domestic research trends of vr and its educational utilization through text mining techniques	NA	2019	VR	FALSE	NA	Web of Science
57	Ling, Wenjie; Yu, Guishen; Li, Zhaofeng	lower limb exercise rehabilitation assessment based on artificial intelligence and medical big data	10.1109/ACCESS.2019.2939006	2019	VR	FALSE	NA	Web of Science
58	Huang, Zhipeng; Javaid, Ahmad; Devabhaktuni, Vijay Kumar; Li, Yingjie; Yang, Xiaoli	development of cognitive training program with eeg headset	10.1109/ACCESS.2019.2937866	2019	VR	FALSE	NA	Web of Science
59	Ïù¥ÌòúÏ£º; ÏµúÏ¢ÖÌõà	an implement on environment responsive smart phone launcher ui using ar camera	NA	2019	AR	NA	NA	Web of Science
60	Park, Hyun-A	secure information sharing system for online patient networks	10.1155/2019/7541269	2019	AR	NA	NA	Web of Science
61	Yu, Yang; Wang, Dongjiao; Ma, Ke; Zhang, Yuying; Zou, Fei	research hot spots in the treatment of pediatric cerebral palsy based on bibliometric analysis	NA	2019	NOT	NA	NA	Web of Science
62	Heo,, Jiwoong; ÍπÄÍ¥ëÏö±	beyond head-mounted display: extended field of view using sparse peripheral display techniques	NA	2019	VR	FALSE	NA	Web of Science
63	Alfonso Mantilla, Jose Ivan	neuroscience and training in high performance sports	10.24310/riccafd.2019.v8i2.6238	2019	VR	FALSE	NA	Web of Science
64	Jeon, Hyejin	exploring study on virtual reality utilization strategies in scenario-based nursing simulation: an integrative review	NA	2019	VR	FALSE	NA	Web of Science
65	Israel, Kai; Tscheulin, Dieter K.; Zerres, Christopher	virtual reality in the hotel industry: assessing the acceptance of immersive hotel presentation	NA	2019	VR	TRUE	NA	Web of Science	TRUE		FALSE	System has no search interace
66	Luo, Huaxiu; Cao, Chang; Zhong, Jian; Chen, Junjie; Cen, Ying	adjunctive virtual reality for procedural pain management of burn patients during dressing change or physical therapy: a systematic review and meta-analysis of randomized controlled trials	10.1111/wrr.1	2019	VR	FALSE	NA	Web of Science
67	Xiao, Jing; Qu, Jun; Li, Yuanqing	an electrooculogram-based interaction method and its music-on-demand application in a virtual reality environment	10.1109/ACCESS.2019.2898324	2019	VR	TRUE	NA	Web of Science	FALSE		TRUE	Search is not in VR
68	De Keersmaecker, Emma; Lefeber, Nina; Geys, Marion; Jespers, Elise; Kerckhofs, Eric; Swinnen, Eva	virtual reality during gait training: does it improve gait function in persons with central nervous system movement disorders? a systematic review and meta-analysis	10.3233/NRE-182551	2019	VR	FALSE	NA	Web of Science
69	Di Jorio, Debora	the reality in motion. perception of the world and care of human relations in the digital era	NA	2019	VR	FALSE	NA	Web of Science
70	Overtoom, Evelien M.; Horeman, Tim; Jansen, Frank-Willem; Dankelman, Jenny; Schreuder, Henk W. R.	haptic feedback, force feedback, and force-sensing in simulation training for laparoscopy: a systematic overview	10.1016/j.jsurg.2018.06.008	2019	VR	FALSE	NA	Web of Science
71	Zucchella, Chiara; Sinforiani, Elena; Tamburin, Stefano; Federico, Angela; Mantovani, Elisa; Bernini, Sara; Casale, Roberto; Bartolo, Michelangelo	the multidisciplinary approach to alzheimer's disease and dementia. a narrative review of non-pharmacological treatment	10.3389/fneur.2018.01058	2018	VR	FALSE	NA	Web of Science
72	Bourgeois, Alexia; Badier, Emmanuel; Baron, Naem; Carruzzo, Fabien; Vuilleumier, Patrik	influence of reward learning on visual attention and eye movements in a naturalistic environment: a virtual reality study	10.1371/journal.pone.0207990	2018	VR	FALSE	NA	Web of Science
73	Lakka, E.; Malamos, A. G.; Pavlakis, K. G.; Ware, J. A.	spatial sound rendering - a survey	10.9781/ijimai.2018.06.001	2018	VR	FALSE	NA	Web of Science
74	Ayani, Shirin; Moulaei, Khadijeh; Alimadadi, Ashraf; Bakhtiari, Mahmoud; Bayat, Rafat; Sadeghi, Faezeh; Nematolahi, Samaneh; Shahrabadi, Mohammad	parsian as a model for employing patient simulation in the learning management system	10.5812/ircmj.57108	2018	NOT	NA	NA	Web of Science
75	Perez-Marcos, Daniel	virtual reality experiences, embodiment, videogames and their dimensions in neurorehabilitation	10.1186/s12984-018-0461-0	2018	VR	FALSE	NA	Web of Science
76	Tough, Daniel; Robinson, Jonathan; Gowling, Steven; Raby, Peter; Dixon, John; Harrison, Samantha L.	the feasibility, acceptability and outcomes of exergaming among individuals with cancer: a systematic review	10.1186/s12885-018-5068-0	2018	NOT	NA	NA	Web of Science
77	Oing, Theodore; Prescott, Julie	implementations of virtual reality for anxiety-related disorders: systematic review.	10.2196/10965	2018	VR	FALSE	NA	Web of Science
78	Plaku, Erion; Rashidian, Sara; Edelkamp, Stefan	multi-group motion planning in virtual environments	10.1002/cav.1688	2018	NOT	NA	NA	Web of Science
79	Buckley, Matthew G.; Bast, Tobias	a new human delayed-matching-to-place test in a virtual environment reverse-translated from the rodent watermaze paradigm: characterization of performance measures and sex differences	10.1002/hipo.22992	2018	NOT	NA	NA	Web of Science
80	Maliha, Samantha G.; Diaz-Siso, J. Rodrigo; Plana, Natalie M.; Torroni, Andrea; Flores, Roberto L.	haptic, physical, and web-based simulators: are they underused in maxillofacial surgery training?	10.1016/j.joms.2018.06.177	2018	VR	FALSE	NA	Web of Science
81	Berkowitz, Laura E.; Harvey, Ryan E.; Drake, Emma; Thompson, Shannon M.; Clark, Benjamin J.	progressive impairment of directional and spatially precise trajectories by tgf344-alzheimer's disease rats in the morris water task	10.1038/s41598-018-34368-w	2018	NOT	NA	NA	Web of Science
82	Yu, Difeng; Fan, Kaixuan; Zhang, Heng; Monteiro, Diego; Xu, Wenge; Liang, Hai-Ning	pizzatext: text entry for virtual reality systems using dual thumbsticks	10.1109/TVCG.2018.2868581	2018	VR	TRUE	NA	Web of Science	TRUE		FALSE	Features an option for Search Input but doesn’t discuss search UI itself
83	Rigutti, Sara; Straga, Marta; Jez, Marco; Baldassi, Giulio; Carnaghi, Andrea; Miceu, Piero; Fantoni, Carlo	don't worry, be active: how to facilitate the detection of errors in immersive virtual environments	10.7717/peerj.5844	2018	VR	TRUE	NA	Web of Science	TRUE		FALSE	Visual search not IR
84	Koch, Andreas; Cascorbi, Ingolf; Westhofen, Martin; Dafotakis, Manuel; Klapa, Sebastian; Kuhtz-Buschbeck, Johann Peter	the neurophysiology and treatment of motion sickness	10.3238/arztebl.2018.0687	2018	VR	FALSE	NA	Web of Science
85	Wei, Xiang; Lu, Wei; Zhu, Lili; Xing, Weiwei	learning motion rules from real data: neural network for crowd simulation	10.1016/j.neucom.2018.05.022	2018	NOT	NA	NA	Web of Science
86	Leon, Irene; Tascon, Laura; Jose Ortells-Pareja, Juan; Manuel Cimadevilla, Jose	virtual reality assessment of walking and non-walking space in men and women with virtual reality-based tasks	10.1371/journal.pone.0204995	2018	VR	TRUE	NA	Web of Science	TRUE		FALSE	Spacial search not IR
87	George, Evalyn I.; Brand, Timothy C.; LaPorta, Anthony; Marescaux, Jacques; Satava, Richard M.	origins of robotic surgery: from skepticism to standard of care	10.4293/JSLS.2018.00039	2018	VR	FALSE	NA	Web of Science
88	Rooney, Michael K.; Zhu, Fan; Gillespie, Erin F.; Gunther, Jillian R.; McKillip, Ryan P.; Lineberry, Matthew; Tekian, Ara; Golden, Daniel W.	simulation as more than a treatment-planning tool: a systematic review of the literature on radiation oncology simulation-based medical education	10.1016/j.ijrobp.2018.05.064	2018	VR	FALSE	NA	Web of Science
89	Juras, Grzegorz; Brachman, Anna; Michalska, Justyna; Kamieniarz, Anna; Pawlowski, Michal; Hadamus, Anna; Bialoszewski, Dariusz; Blaszczyk, Janusz; Slomka, Kajetan J.	standards of virtual reality application in balance training programs in clinical practice: a systematic review	10.1089/g4h.2018.0034	2019	VR	FALSE	NA	Web of Science
90	Onose, Gelu; Popescu, Nirvana; Munteanu, Constantin; Ciobanu, Vlad; Sporea, Corina; Mirea, Marian-Daniel; Daia, Cristina; Andone, Ioana; Spinu, Aura; Mirea, Andrada	mobile mechatronic/robotic orthotic devices to assist-rehabilitate neuromotor impairments in the upper limb: a systematic and synthetic review	10.3389/fnins.2018.00577	2018	NOT	NA	NA	Web of Science
91	Indovina, Paola; Barone, Daniela; Gallo, Luigi; Chirico, Andrea; De Pietro, Giuseppe; Giordano, Antonio	virtual reality as a distraction intervention to relieve pain and distress during medical procedures: a comprehensive literature review	10.1097/AJP.0000000000000599	2018	VR	FALSE	NA	Web of Science
92	Booth, Adam T. C.; Buizer, Annemieke I.; Meyns, Pieter; Lansink, Irene L. B. Oude; Steenbrink, Frans; van der Krogt, Marjolein M.	the efficacy of functional gait training in children and young adults with cerebral palsy: a systematic review and meta-analysis	10.1111/dmcn.13708	2018	NOT	NA	NA	Web of Science
93	Neumann, David L.; Moffitt, Robyn L.; Thomas, Patrick R.; Loveday, Kylie; Watling, David P.; Lombard, Chantal L.; Antonova, Simona; Tremeer, Michael A.	a systematic review of the application of interactive virtual reality to sport	10.1007/s10055-017-0320-5	2018	VR	FALSE	NA	Web of Science
94	Goldenberg, Mitchell G.; Lee, Jason Y.; Kwong, Jethro C. C.; Grantcharov, Teodor P.; Costello, Anthony	implementing assessments of robot-assisted technical skill in urological education: a systematic review and synthesis of the validity evidence	10.1111/bju.14219	2018	NOT	NA	NA	Web of Science
95	Negrello, Francesca; Settimi, Alessandro; Caporale, Danilo; Lentini, Gianluca; Poggiani, Mattia; Kanoulas, Dimitrios; Muratore, Luca; Luberto, Emanuele; Santaera, Gaspare; Ciarleglio, Luca; Ermini, Leonardo; Pallottino, Lucia; Caldwell, Darwin G.; Tsagarakis, Nikolaos; Bicchi, Antonio; Garabini, Manolo; Catalano, Manuel Giuseppe	humanoids at work the walk-man robot in a postearthquake scenario	10.1109/MRA.20172788801	2018	VR	TRUE	NA	Web of Science	TRUE		FALSE	Visual search not IR
96	Hayhoe, Mary M.; Matthis, Jonathan Samir	control of gaze in natural environments: effects of rewards and costs, uncertainty and memory in target selection	10.1098/rsfs.2018.0009	2018	VR	FALSE	NA	Web of Science
97	Mesa-Gresa, Patricia; Gil-Gomez, Hermenegildo; Lozano-Quilis, Jose-Antonio; Gil-Gomez, Jose-Antonio	effectiveness of virtual reality for children and adolescents with autism spectrum disorder: an evidence-based systematic review	10.3390/s18082486	2018	VR	FALSE	NA	Web of Science
98	Esfahlani, Shabnam Sadeghi; Muresan, Bogdan; Sanaei, Alireza; Wilson, George	validity of the kinect and myo armband in a serious game for assessing upper limb movement	10.1016/j.entcom.2018.05.003	2018	NOT	NA	NA	Web of Science
99	Zhao, Hantao; Thrash, Tyler; Wehrli, Stefan; Hoelscher, Christoph; Kapadia, Mubbasir; Gruebel, Jascha; Weibel, Raphael P.; Schinazi, Victor R.	a networked desktop virtual reality setup for decision science and navigation experiments with multiple participants	10.3791/58155	2018	VR	TRUE	NA	Web of Science	TRUE		FALSE	Visual search not IR
100	Verbrugghe, Jonas; Knippenberg, Els; Palmaers, Steven; Matheve, Thomas; Smeets, Wout; Feys, Peter; Spooren, Annemie; Timmermans, Annick	motion detection supported exercise therapy in musculoskeletal disorders: a systematic review	10.23736/S1973-9087.18.04614-2	2018	NOT	NA	NA	Web of Science
101	Chan, Evelyn; Foster, Samantha; Sambell, Ryan; Leong, Paul	clinical efficacy of virtual reality for acute procedural pain management: a systematic review and meta-analysis	10.1371/journal.pone.0200987	2018	VR	FALSE	NA	Web of Science
102	Alfaro, Luis; Linares, Ricardo; Herrera, Jose	scientific articles exploration system model based in immersive virtual reality and natural language processing techniques	10.14569/IJACSA.2018.090736	2018	VR	TRUE	NA	Web of Science	TRUE		TRUE	User voice input to queries to search a database in VR including novel interactions with results
103	Mura, Gioia; Carta, Mauro G.; Sancassiani, Federica; Machado, Sergio; Prosperini, Luca	active exergames to improve cognitive functioning in neurological disabilities: a systematic review and meta-analysis	10.23736/S1973-9087.17.04680-9	2018	VR	FALSE	NA	Web of Science
104	Jha, Sunil Kr.; Josheski, Filip	artificial evolution using neuroevolution of augmenting topologies (neat) for kinetics study in diverse viscous mediums	10.1007/s00521-016-2664-2	2018	NOT	NA	NA	Web of Science
105	Asadi, Ehsan; Li, Bingbing; Chen, I-Ming	pictobot	10.1109/MRA.2018.2816972	2018	VR	FALSE	NA	Web of Science
106	Wen, Ming-Chang; Yang, Cheng-Hsuan; Tsai, Meng-Han; Kang, Shih-Chung	teleyes: a telepresence system based on stereoscopic vision and head motion tracking	10.1016/j.autcon.2018.01.008	2018	VR	FALSE	NA	Web of Science
107	O'Reilly, Martin; Caulfield, Brian; Ward, Tomas; Johnston, William; Doherty, Cailbhe	wearable inertial sensor systems for lower limb exercise detection and evaluation: a systematic review	10.1007/s40279-018-0878-4	2018	NOT	NA	NA	Web of Science
108	Olk, Bettina; Dinu, Alina; Zielinski, David J.; Kopper, Regis	measuring visual search and distraction in immersive virtual reality	10.1098/rsos.172331	2018	VR	TRUE	NA	Web of Science	TRUE		FALSE	Only about VS in VR
109	Macaluso, Emiliano; Ogawa, Akitoshi	visuo-spatial orienting during active exploratory behavior: processing of task-related and stimulus-related signals	10.1016/j.cortex.2017.08.032	2018	VR	TRUE	NA	Web of Science	TRUE		FALSE	Visual search not information retrieval
110	Dias, R. D.; Ngo-Howard, M. C.; Boskovski, M. T.; Zenati, M. A.; Yule, S. J.	systematic review of measurement tools to assess surgeons' intraoperative cognitive workload	10.1002/bjs.10795	2018	NOT	NA	NA	Web of Science
111	Wade, Shari L.; Narad, Megan E.; Shultz, Emily L.; Kurowski, Brad G.; Miley, Aimee E.; Aguilar, Jessica M.; Adlam, Anna-Lynne R.	technology-assisted rehabilitation interventions following pediatric brain injury	10.23736/S0390-5616.17.04277-1	2018	NOT	NA	NA	Web of Science
112	Faucett, Erynne A.; Barry, Jonnae Y.; McCrary, Hilary C.; Saleh, Ahlam A.; Erman, Audrey B.; Ishman, Stacey L.	otolaryngology resident education and the accreditation council for graduate medical education core competencies a systematic review	10.1001/jamaoto.2017.3163	2018	NOT	NA	NA	Web of Science
113	Li, Chia-Ling; Aivar, M. Pilar; Tong, Matthew H.; Hayhoe, Mary M.	memory shapes visual search strategies in large-scale environments	10.1038/s41598-018-22731-w	2018	VR	TRUE	NA	Web of Science	TRUE		FALSE	About visual search not IR
114	Zhang, Yingxue; Wang, Yingbin; Liu, Feiyang; Liu, Zizheng; Li, Yiming; Yang, Daiqin; Chen, Zhenzhong	subjective panoramic video quality assessment database for coding applications	10.1109/TBC.2018.2811627	2018	VR	FALSE	NA	Web of Science
115	Collado-Mateo, D.; Merellano-Navarro, E.; Olivares, P. R.; Garcia-Rubio, J.; Gusi, N.	effect of exergames on musculoskeletal pain: a systematic review and meta-analysis	10.1111/sms.12899	2018	NOT	NA	NA	Web of Science
116	Jimenez, Yobelli A.; Lewis, Sarah J.	radiation therapy patient education review and a case study using the virtual environment for radiotherapy training system	10.1016/j.jmir.2017.07.005	2018	NOT	NA	NA	Web of Science
117	Pritchard, Ray	revealed preference methods for studying bicycle route choice-a systematic review	10.3390/ijerph15030470	2018	VR	FALSE	NA	Web of Science
118	Kip, Hanneke; Bouman, Yvonne H. A.; Kelders, Saskia M.; van Gemert-Pijnen, Lisette J. E. W. C.	ehealth in treatment of offenders in forensic mental health: a review of the current state	10.3389/fpsyt.2018.00042	2018	VR	FALSE	NA	Web of Science
119	Chan, M.; Carrie, S.	training and assessment in functional endoscopic sinus surgery	10.1017/S0022215117002183	2018	NOT	NA	NA	Web of Science
120	Esfahlani, Shabnam Sadeghi; Thompson, Tommy; Parsa, Ali Davod; Brown, Ian; Cirstea, Silvia	rehabgame: a non-immersive virtual reality rehabilitation system with applications in neuroscience	10.1016/j.heliyon.2018.e00526	2018	VR	FALSE	NA	Web of Science
121	Mazur, Travis; Mansour, Tarek R.; Mugge, Luke; Medhkour, Azedine	virtual reality-based simulators for cranial tumor surgery: a systematic review	10.1016/j.wneu.2017.11.132	2018	VR	FALSE	NA	Web of Science
122	Shakhnov, V. A.; Zinchenko, L. A.; Rezchikova, E., V; Kishinevsky, A. K.; Sorokin, B. S.	information representation and retrieval in nanoengineering applications	NA	2018	VR	TRUE	NA	Web of Science	TRUE		FALSE	Focus on visualisation in nano engineering no search interface
123	Sorensen, Marie S. A.	digital discovery and architectural interface design: prototyping architectural-scale interfaces for discovery across digital and tangible collections	10.1080/01930826.2018.1514842	2018	VR	TRUE	NA	Web of Science	FALSE		TRUE	Focus is not on VR
124	Peinado, Francois; Fernandez, Atanasio; Teba, Fernando; Celada, Guillermo; Antonio Acosta, Marco	the urologist of the future and new technologies	NA	2018			non-English	Web of Science
125	Luo, Lufeng; Wen, Hanjin; Lu, Qinghua; Huang, Haojie; Chen, Weilin; Zou, Xiangjun; Wang, Chenglin	collision-free path-planning for six-dof serial harvesting robot based on energy optimal and artificial potential field	10.1155/2018/3563846	2018	VR	FALSE	NA	Web of Science
126	Hahn, Jim F.	virtual reality learning environments development of multi-user reference support experiences	10.1108/ILS-07-2018-0069	2018	VR	FALSE	NA	Web of Science
127	Khan, Rishad; Plahouras, Joanne; Johnston, Bradley C.; Scaffidi, Michael A.; Grover, Samir C.; Walsh, Catharine M.	virtual reality simulation training for health professions trainees in gastrointestinal endoscopy	10.1002/14651858.CD008237.pub3	2018	VR	FALSE	NA	Web of Science
128	Wang, Fei; Fei, Zesong; Zheng, Jianchao; Wang, Jing	qoe-aware mobile vr has cache management with coding helper	10.1109/ACCESS.2018.2864667	2018	VR	FALSE	NA	Web of Science
129	van Santen, Joeke; Droes, Rose-Marie; Holstege, Marije; Henkemans, Olivier Blanson; van Rijn, Annelies; de Vries, Ralph; van Straten, Annemieke; Meiland, Franka	effects of exergaming in people with dementia: results of a systematic literature review	10.3233/JAD-170667	2018	VR	FALSE	NA	Web of Science
130	Zeng, Xiangfeng; Zhu, Guoli; Zhang, Mingming; Xie, Sheng Q.	reviewing clinical effectiveness of active training strategies of platform-based ankle rehabilitation robots	10.1155/2018/2858294	2018	VR	FALSE	NA	Web of Science
131	Kinjo, Akira R.; Bekker, Gert-Jan; Wako, Hiroshi; Endo, Shigeru; Tsuchiya, Yuko; Sato, Hiromu; Nishi, Hafumi; Kinoshita, Kengo; Suzuki, Hirofumi; Kawabata, Takeshi; Yokochi, Masashi; Iwata, Takeshi; Kobayashi, Naohiro; Fujiwara, Toshimichi; Kurisu, Genji; Nakamura, Haruki	new tools and functions in data-out activities at protein data bank japan (pdbj)	10.1002/pro.3273	2018	VR	TRUE	NA	Web of Science	FALSE		TRUE	Search is not in VR
132	Raiesdana, Somayeh	modeling the interaction of navigational systems in a reward-based virtual navigation task	10.31083/JIN-170036	2018	VR	FALSE	NA	Web of Science
133	Goto, Kento; Kotani, Misato; Toyama, Motomichi	3d virtual museum generation by using supersql	10.1108/IJPCC-D-18-00026	2018	VR	TRUE	NA	Web of Science	TRUE		FALSE	exhibition in VR, Search is not
134	Darbois, Nelly; Guillaud, Albin; Pinsault, Nicolas	do robotics and virtual reality add real progress to mirror therapy rehabilitation? a scoping review	10.1155/2018/6412318	2018	VR	FALSE	NA	Web of Science
135	Luo, Guibo; Zhu, Yuesheng	hole filling for view synthesis using depth guided global optimization	10.1109/ACCESS.2018.2847312	2018	VR	FALSE	NA	Web of Science
136	Mun, Duhwan; Ïó¨Ï∞ΩÎ™®; Î∞ïÏ∞¨ÏÑù	development of a system to convert a 3d mesh model in stl format into obj format	10.14775/ksmpe.2018.17.3.078	2018	VR	FALSE	NA	Web of Science
137	Zhang, Jack J. Q.; Fong, Kenneth N. K.; Welage, Nandana; Liu, Karen P. Y.	the activation of the mirror neuron system during action observation and action execution with mirror visual feedback in stroke: a systematic review	10.1155/2018/2321045	2018	NOT	NA	NA	Web of Science
138	Xu, Xianjin; Huang, Marshal; Zou, Xiaoqin	docking-based inverse virtual screening: methods, applications, and challenges.	10.1007/s41048-017-0045-8	2018	NOT	NA	NA	Web of Science
139	Kim, Hyun-Gi; Young-ae, Yang; Ïù¥ÎØºÏòÅ	literature research on the clinical effect of the virtual reality-based rehabilitation program	NA	2018	VR	FALSE	NA	Web of Science
140	Sharei, Hoda; Alderliesten, Tanja; van den Dobbelsteen, John J.; Dankelman, Jenny	navigation of guidewires and catheters in the body during intervention procedures: a review of computer-based models	10.1117/1.JMI.5.1.010902	2018	NOT	NA	NA	Web of Science
141	Son, Jiyoung	a review of the domestic literature on virtual reality based educations for students with disabilities	10.19049/JSPED.2018.19.1.11	2018	VR	FALSE	NA	Web of Science
142	Xiao, Hong; Duan, Yugang; Zhang, Zhongbo	mobile 3d assembly process information construction and transfer to the assembly station of complex products	10.1080/0951192X.2017.1356470	2018	AR	NA	NA	Web of Science
143	Kolarik, Branden S.; Baer, Trevor; Shahlaie, Kiarash; Yonelinas, Andrew P.; Ekstrom, Arne D.	close but no cigar: spatial precision deficits following medial temporal lobe lesions provide novel insight into theoretical models of navigation and memory	10.1002/hipo.22801	2018	VR	FALSE	NA	Web of Science
144	Chen, Yuping; Fanchiang, HsinChen D.; Howard, Ayanna	effectiveness of virtual reality in children with cerebral palsy: a systematic review and meta-analysis of randomized controlled trials	10.1093/ptj/pzx107	2018	VR	FALSE	NA	Web of Science
145	Wang, Shuhang; Woods, Russell L.; Costela, Francisco M.; Luo, Gang	dynamic gaze-position prediction of saccadic eye movements using a taylor series	10.1167/17.14.3	2017	VR	FALSE	NA	Web of Science
146	Draschkow, Dejan; Vo, Melissa L. -H.	scene grammar shapes the way we interact with objects, strengthens memories, and speeds search	10.1038/s41598-017-16739-x	2017	VR	TRUE	NA	Web of Science	TRUE		FALSE	About visual search not IR
147	Martini, Ricardo G.; Guimaraes, Monica; Librelotto, Giovani R.; Henriques, Pedro Rangel	creating virtual exhibition rooms from emigration digital archives	10.1007/s10209-016-0479-7	2017	NOT	NA	NA	Web of Science
148	Billger, Monica; Thuvander, Liane; Wastberg, Beata Stahre	in search of visualization challenges: the development and implementation of visualization tools for supporting dialogue in urban planning processes	10.1177/0265813516657341	2017	VR	FALSE	NA	Web of Science
149	McGinn, Conor; Sena, Aran; Kelly, Kevin	controlling robots in the home: factors that affect the performance of novice robot operators	10.1016/j.apergo.2017.05.005	2017	VR	FALSE	NA	Web of Science
150	Gerber, Stephan M.; Jeitziner, Marie-Madlen; Wyss, Patric; Chesham, Alvin; Urwyler, Prabitha; Muri, Rene M.; Jakob, Stephan M.; Nef, Tobias	visuo-acoustic stimulation that helps you to relax: a virtual reality setup for patients in the intensive care unit	10.1038/s41598-017-13153-1	2017	VR	FALSE	NA	Web of Science
151	Liu, Anan; Li, Wenhui; Nie, Weizhi; Su, Yuting	3d models retrieval algorithm based on multimodal data	10.1016/j.neucom.2016.06.087	2017	VR	TRUE	NA	Web of Science	FALSE			Not about IR in VR
152	Kin, Taichi; Nakatomi, Hirofumi; Shono, Naoyuki; Nomura, Seiji; Saito, Toki; Oyama, Hiroshi; Saito, Nobuhito	neurosurgical virtual reality simulation for brain tumor using high-definition computer graphics: a review of the literature	10.2176/nmc.ra.2016-0320	2017	VR	FALSE	NA	Web of Science
153	Bahrehmand, Arash; Batard, Thomas; Marques, Ricardo; Evans, Alun; Blat, Josep	optimizing layout using spatial quality metrics and user preferences	10.1016/j.gmod.2017.08.003	2017	VR	FALSE	NA	Web of Science
154	Nunes, Felipe B.; Herpich, Fabricio; Do Amaral, Erico M. H.; Voss, Gleizer B.; Zunguze, Manuel C.; Medina, Roseclea D.; Tarouco, Liane M. R.	a dynamic approach for teaching algorithms: integrating immersive environments and virtual learning environments	10.1002/cae.21833	2017	VR	TRUE	NA	Web of Science	FALSE			Not about VR
155	Madhevan, B.; Sakkaravarthi, R.; Singh, G. Mandeep; Diya, R.; Jha, Durgesh Kumar	modelling, simulation and mechatronics design of a wireless automatic fire fighting surveillance robot	10.14429/dsj.67.10237	2017	NOT	NA	NA	Web of Science
156	Pfandler, Michael; Lazarovici, Marc; Stefan, Philipp; Wucherer, Patrick; Weigl, Matthias	virtual reality-based simulators for spine surgery: a systematic review	10.1016/j.spinee.2017.05.016	2017	VR	FALSE	NA	Web of Science
157	Ravi, D. K.; Kumar, N.; Singhi, P.	effectiveness of virtual reality rehabilitation for children and adolescents with cerebral palsy: an updated evidence-based systematic review	10.1016/j.physio.2016.08.004	2017	VR	FALSE	NA	Web of Science
158	Ragan, Eric D.; Scerbo, Siroberto; Bacim, Felipe; Bowman, Doug A.	amplified head rotation in virtual reality and the effects on 3d search, training transfer, and spatial orientation	10.1109/TVCG.2016.2601607	2017	VR	TRUE	NA	Web of Science	TRUE		FALSE	Visual search not IR
159	Long, Qingqi	a framework for data-driven computational experiments of inter-organizational collaborations in supply chain networks	10.1016/j.ins.2017.03.008	2017	VR	FALSE	NA	Web of Science
160	Li, Jia-Ning; Wang, Liang-Hao; Li, Yang; Zhang, Jun-Fei; Li, Dong-Xiao; Zhang, Ming	local optimized and scalable frame-to-model slam	10.1007/s11042-015-2780-5	2016	NOT	NA	NA	Web of Science
161	Silveira, Mauricio de Souza; Cogo, Ana Luisa Petersen	the contributions of digital technologies in the teaching of nursing skills: an integrative review.	10.1590/1983-1447.2017.02.66204	2017	VR	FALSE	NA	Web of Science
162	Feng, Junmei; Feng, Xiaoyi; Deng, Liming; Peng, Jinye	recommending multimedia information in a virtual han chang'an city roaming system	10.1162/pres_a_00299	2017	VR	TRUE	NA	Web of Science	TRUE		FALSE	Users can navigate a 3d scene but not search
163	Mousas, Christos; Anagnostopoulos, Christos-Nikolaos	real-time performance-driven finger motion synthesis	10.1016/j.cag.2017.03.001	2017	NOT	NA	NA	Web of Science
164	Nagaya, Naohisa; Mizumoto, Nobuaki; Abe, Masato S.; Dobata, Shigeto; Sato, Ryota; Fujisawa, Ryusuke	anomalous diffusion on the servosphere: a potential tool for detecting inherent organismal movement patterns	10.1371/journal.pone.0177480	2017	NOT	NA	NA	Web of Science
165	Liu Shao-Hui; Song Xiaohong	study on the sports event manage system based on virtual reality technology	NA	2017	VR	FALSE	NA	Web of Science
166	Lee, Youjin; Lee, Sukwon; Lee, Sung-Hee	multifinger interaction between remote users in avatar-mediated telepresence	10.1002/cav.1778	2017	VR	FALSE	NA	Web of Science
167	Wang, Ling; Pang, Xiaoqian; Li, Yecheng; Zhang, Ziying; Tan, Wen	rader: a rapid decoy retriever to facilitate decoy based assessment of virtual screening	10.1093/bioinformatics/btw783	2017	NOT	NA	NA	Web of Science
168	El Boghdady, Michael; Alijani, Afshin	feedback in surgical education	10.1016/j.surge.2016.06.006	2017	NOT	NA	NA	Web of Science
169	Noureldin, Yasser A.; Andonian, Sero	simulation for percutaneous renal access: where are we?	10.1089/end.2016.0587	2017	VR	FALSE	NA	Web of Science
170	Hill, Nicole T. M.; Mowszowski, Loren; Naismith, Sharon L.; Chadwick, Verity L.; Valenzuela, Michael; Lampit, Amit	computerized cognitive training in older adults with mild cognitive impairment or dementia: a systematic review and meta-analysis	10.1176/appi.ajp.2016.16030360	2017	VR	FALSE	NA	Web of Science
171	Wu, Wen; Chen, Hui; Cen, Yuhai; Hong, Yang; Khambay, Balvinder; Pheng Ann Heng	haptic simulation framework for determining virtual dental occlusion	10.1007/s11548-016-1475-3	2017	NOT	NA	NA	Web of Science
172	Wang, Yue; Zhang, Shusheng; Yang, Sen; He, Weiping; Bai, Xiaoliang; Zeng, Yifan	a line-mod-based markerless tracking approachfor ar applications	10.1007/s00170-016-9180-5	2017	AR	NA	NA	Web of Science
173	Ni, Y. Q.; Lin, K. C.; Wu, L. J.; Wang, Y. W.	visualized spatiotemporal data management system for lifecycle health monitoring of large-scale structures	10.1061/(ASCE)AS.1943-5525.0000622	2017	VR	FALSE	NA	Web of Science
174	Wirth, Sylvia; Baraduc, Pierre; Plante, Aurelle; Pinede, Serge; Duhamel, Jean-Rene	gaze-informed, task-situated representation of space in primate hippocampus during virtual navigation	10.1371/journal.pbio.2001045	2017	VR	FALSE	NA	Web of Science
175	Gribova, V. V.; Shamray, N. B.; Fedorishchev, L. A.	traffic modeling flows in a developing urban infrastructure with a software suite for creating interactive virtual environments	10.1134/S0005117917020047	2017	NOT	NA	NA	Web of Science
176	Daugherty, Ana M.; Raz, Naftali	a virtual water maze revisited: two-year changes in navigation performance and their neural correlates in healthy adults	10.1016/j.neuroimage.2016.09.044	2017	NOT	NA	NA	Web of Science
177	Saywell, Nicola; Taylor, Nick; Rodgers, Emma; Skinner, Luke; Boocock, Mark	play-based interventions improve physical function for people with adult-acquired brain injury: a systematic review and meta-analysis of randomised controlled trials	10.1177/0269215516631384	2017	NOT	NA	NA	Web of Science
178	Claessen, Michiel H. G.; van der Ham, Ineke J. M.	classification of navigation impairment: a systematic review of neuropsychological case studies	10.1016/j.neubiorev.2016.12.015	2017	NOT	NA	NA	Web of Science
179	Ogiela, Marek R.; Barolli, Leonard	new paradigms for information and services management in grid and pervasive computing	10.1016/j.future.2016.10.011	2017	VR	FALSE	NA	Web of Science
180	Laver, Kate E.; Lange, Belinda; George, Stacey; Deutsch, Judith E.; Saposnik, Gustavo; Crotty, Maria	virtual reality for stroke rehabilitation	10.1002/14651858.CD008349.pub4	2017	VR	FALSE	NA	Web of Science
181	Chen, Min; Ma, Yujun; Li, Yong; Wu, Di; Zhang, Yin; Youn, Chan-Hyun	wearable 2.0: enabling human-cloud integration in next generation healthcare systems	10.1109/MCOM.2017.1600410CM	2017	NOT	NA	NA	Web of Science
182	Serino, Silvia; Riva, Giuseppe	the proactive self in space: how egocentric and allocentric spatial impairments contribute to anosognosia in alzheimer's disease	10.3233/JAD-160676	2017	NOT	NA	NA	Web of Science
183	Kasneci, Enkelejda; Black, Alex A.; Wood, Joanne M.	eye-tracking as a tool to evaluate functional ability in everyday tasks in glaucoma	10.1155/2017/6425913	2017	VR	FALSE	NA	Web of Science
184	Kubat, Gulcin	the mobile future of university libraries and an analysis of the turkish case	10.1108/ILS-09-2016-0063	2017	NOT	NA	NA	Web of Science
185	Puchkova, Elena B.; Sukhovershina, Yulia V.; Temnova, Larisa V.	a study of generation z's involvement in virtual reality	10.11621/pir.2017.0412	2017	VR	TRUE	NA	Web of Science	TRUE		FALSE	Theoretical study does not include any new system but concludes a populate uses vr and searches the internet
186	Yasuda, Kazuhiro; Muroi, Daisuke; Ohira, Masahiro; Iwata, Hiroyasu	validation of an immersive virtual reality system for training near and far space neglect in individuals with stroke: a pilot study	10.1080/10749357.2017.1351069	2017	VR	FALSE	NA	Web of Science
187	Cant√≥n Enr√≠quez, Daniel; Arellano Pimentel, J. Jes√∫s; Hern√°ndez L√≥pez, Miguel √Ångel; Nieva Garc√≠a, Omar Santiago	uso did√°ctico de la realidad virtual inmersiva con interacci√≥n natural de usuario enfocada a la inspecci√≥n de aerogeneradores	10.18381/ap.v9n2.1049	2017	VR	FALSE	NA	Web of Science
188	Ji, Yijun; Xia, Qing; Zhang, Zhijiang	fusing depth and silhouette for scanning transparent object with rgb-d sensor	10.1155/2017/9796127	2017	NOT	NA	NA	Web of Science
189	Ma, Yujun; Wang, Yulei; Yang, Jun; Miao, Yiming; Li, Wei	big health application system based on health internet of things and big data	10.1109/ACCESS.2016.2638449	2017	NOT	NA	NA	Web of Science
190	ÏûÑÏòÅÎ™Ö; Ïú†ÎëêÌïú	a systematic review on the effects of virtual reality-based telerehabilitation for stroke patients	10.18598/kcbot.2017.07.01.07	2017	VR	FALSE	NA	Web of Science
191	Caino-Lores, Silvina; Garcia, Alberto; Garcia-Carballeira, Felix; Carretero, Jesus	efficient design assessment in the railway electric infrastructure domain using cloud computing	10.3233/ICA-160532	2017	NOT	NA	NA	Web of Science
192	Lytras, Miltiadis D.; Raghavan, Vijay; Damiani, Ernesto	big data and data analytics research: from metaphors to value space for collective wisdom in human decision making and smart machines	10.4018/IJSWIS.2017010101	2017	NOT	NA	NA	Web of Science
193	Zhong, Wenjie; Mancuso, Pascal	utilization and surgical skill transferability of the simulator robot to the clinical robot for urology surgery	10.1159/000449473	2017	VR	FALSE	NA	Web of Science
194	Luo, Jian	multimedia big data frame combination storage strategy based on virtual space distortion	10.3991/ijoe.v13i02.6611	2017	NOT	NA	NA	Web of Science
195	Doisy, Guillaume; Ronen, Adi; Edan, Yael	comparison of three different techniques for camera and motion control of a teleoperated robot	10.1016/j.apergo.2016.05.001	2017	VR	FALSE	NA	Web of Science
196	dos Santos, Luara Ferreira; Christ, Oliver; Mate, Kedar; Schmidt, Henning; Krueger, Joerg; Dohle, Christian	movement visualisation in virtual reality rehabilitation of the lower limb: a systematic review	10.1186/s12938-016-0289-4	2016	VR	FALSE	NA	Web of Science
197	Valladares-Rodriguez, Sonia; Perez-Rodriguez, Roberto; Anido-Rifon, Luis; Fernandez-Iglesias, Manuel	trends on the application of serious games to neuropsychological evaluation: a scoping review	10.1016/j.jbi.2016.10.019	2016	NOT	NA	NA	Web of Science
198	Goh, Dion Hoe-Lian; Lee, Chei Sian; Razikin, Khasfariyati	interfaces for accessing location-based information on mobile devices: an empirical evaluation	10.1002/asi.23566	2016	AR	NA	NA	Web of Science
199	Lv, Zhihan; Yin, Tengfei; Zhang, Xiaolei; Song, Houbing; Chen, Ge	virtual reality smart city based on webvrgis	10.1109/JIOT.2016.2546307	2016	VR	FALSE	NA	Web of Science
200	Liu, Cheng-Li; Uang, Shiaw-Tsyr	effects of depth perception cues and display types on presence and cybersickness in the elderly within a 3d virtual store	10.1007/s12652-015-0317-4	2016	VR	FALSE	NA	Web of Science
201	Zolotov, V. A.; Petrishchev, K. S.; Semenov, V. A.	methods of spatial indexing of dynamic scenes based on regular octrees	10.1134/S0361768816060098	2016	VR	FALSE	NA	Web of Science
202	Jo, Insoon; Jung, Im Y.	smart learning of logo detection for mobile phone applications	10.1007/s11042-016-3293-6	2016	NOT	NA	NA	Web of Science
203	Quinlivan, Brendan; Butler, John S.; Beiser, Ines; Williams, Laura; McGovern, Eavan; O'Riordan, Sean; Hutchinson, Michael; Reilly, Richard B.	application of virtual reality head mounted display for investigation of movement: a novel effect of orientation of attention	10.1088/1741-2560/13/5/056006	2016	VR	FALSE	NA	Web of Science
204	Stone, Robert; Snell, Timothy; Cooke, Neil	an inexpensive underwater mine countermeasures simulator with real-time 3d after action review	10.1016/j.dt.2016.06.001	2016	VR	FALSE	NA	Web of Science
205	Jang, Woncheol; Shin, Joon-Ho; Kim, Mingyu; Kim, Kwanguk (Kenny)	human field of regard, field of view, and attention bias	10.1016/j.cmpb.2016.07.026	2016	VR	FALSE	NA	Web of Science
206	Laha, Bireswar; Bowman, Doug A.; Socha, John J.	bare-hand volume cracker for raw volume data analysis	10.3389/frobt.2016.00056	2016	VR	FALSE	NA	Web of Science
207	Dumenil, A.; Kaladji, A.; Castro, M.; Goksu, C.; Lucas, A.; Haigron, P.	a versatile intensity-based 3d/2d rigid registration compatible with mobile c-arm for endovascular treatment of abdominal aortic aneurysm	10.1007/s11548-016-1416-1	2016	NOT	NA	NA	Web of Science
208	Soyer, Kardem; Unver, Banu; Tamer, Seval; Ulger, Ozlem	the importance of rehabilitation concerning upper extremity amputees: a systematic review	10.12669/pjms.325.9922	2016	NOT	NA	NA	Web of Science
209	Savran, Mona Meral; Sorensen, Stine Maya Dreier; Konge, Lars; Tolsgaard, Martin G.; Bjerrum, Flemming	training and assessment of hysteroscopic skills: a systematic review	10.1016/j.jsurg.2016.04.006	2016	VR	FALSE	NA	Web of Science
210	Borrego, Adrin; Latorre, Jorge; Llorens, Roberto; Alcaniz, Mariano; Noe, Enrique	feasibility of a walking virtual reality system for rehabilitation: objective and subjective parameters	10.1186/s12984-016-0174-1	2016	VR	FALSE	NA	Web of Science
211	Cameirao, Monica S.; Faria, Ana Lucia; Paulino, Teresa; Alves, Julio; Badia, Sergi Bermudez i	the impact of positive, negative and neutral stimuli in a virtual reality cognitive-motor rehabilitation task: a pilot study with stroke patients	10.1186/s12984-016-0175-0	2016	VR	FALSE	NA	Web of Science
212	Kaur, B.; Bhattacharya, J.	predictive hierarchical human augmented map generation for itinerary perception	10.1049/el.2016.0397	2016	NOT	NA	NA	Web of Science
213	Larnaout, Dorra; Gay-Bellile, Vincent; Bourgeois, Steve; Dhome, Michel	fast and automatic city-scale environment modelling using hard and/or weak constrained bundle adjustments	10.1007/s00138-016-0766-6	2016	NOT	NA	NA	Web of Science
214	Lee, Choong-Hee; Ryu, Jungwon; Lee, Sang-Hun; Kim, Hakjin; Lee, Inah	functional cross-hemispheric shift between object-place paired associate memory and spatial memory in the human hippocampus	10.1002/hipo.22587	2016	NOT	NA	NA	Web of Science
215	Aydin, Abdullatif; Shafi, Ahmed M. A.; Khan, Muhammad Shamim; Dasgupta, Prokar; Ahmed, Kamran	current status of simulation and training models in urological surgery: a systematic review	10.1016/j.juro.2016.01.131	2016	NOT	NA	NA	Web of Science
216	Pinzon, David; Byrns, Simon; Zheng, Bin	prevailing trends in haptic feedback simulation for minimally invasive surgery	10.1177/1553350616628680	2016	NOT	NA	NA	Web of Science
217	Streuber, Stephan; Quiros-Ramirez, M. Alejandra; Hill, Matthew Q.; Hahn, Carina A.; Zuffi, Silvia; O'Toole, Alice; Black, Michael J.	body talk: crowdshaping realistic 3d avatars with words	10.1145/2897824.2925981	2016	VR	FALSE	NA	Web of Science
218	Elsner, Bernhard; Kugler, Joachim; Pohl, Marcus; Mehrholz, Jan	transcranial direct current stimulation for improving spasticity after stroke: a systematic review with meta-analysis	10.2340/16501977-2097	2016	NOT	NA	NA	Web of Science
219	Garca, P. A. G.; Moncunill, D. M.; Gordillo, K.; Crespo, R. G.	navigation and visualization of knowledge organization systems using virtual reality glasses	10.1109/TLA.2016.7555275	2016			non-English	Web of Science
220	Ostergaard, M. L.; Ewertsen, C.; Konge, L.; Albrecht-Beste, E.; Nielsen, M. Bachmann	simulation-based abdominal ultrasound training - a systematic review	10.1055/s-0042-100452	2016	NOT	NA	NA	Web of Science
221	Bric, Justin D.; Lumbard, Derek C.; Frelich, Matthew J.; Gould, Jon C.	current state of virtual reality simulation in robotic surgery training: a review	10.1007/s00464-015-4517-y	2016	VR	FALSE	NA	Web of Science
222	Moglia, Andrea; Ferrari, Vincenzo; Morelli, Luca; Ferrari, Mauro; Mosca, Franco; Cuschieri, Alfred	a systematic review of virtual reality simulators for robot-assisted surgery	10.1016/j.eururo.2015.09.021	2016	VR	FALSE	NA	Web of Science
223	Wang, Weiquan; Qiu, Lingyun; Kim, Dongmin; Benbasat, Izak	effects of rational and social appeals of online recommendation agents on cognition- and affect-based trust	10.1016/j.dss.2016.03.007	2016	NOT	NA	NA	Web of Science
224	Choi, Myung Geol; Lee, Kang Hoon	points-based user interface for character posing	10.1002/cav.1693	2016	VR	FALSE	NA	Web of Science
225	Choi, Jong-In; Kim, Sun-Jeong; Kim, Chang-Hun; Lee, Jung	let's be a virtual juggler	10.1002/cav.1701	2016	VR	FALSE	NA	Web of Science
226	Lv, Zhihan; Chirivella, Javier; Gagliardo, Pablo	bigdata oriented multimedia mobile health applications	10.1007/s10916-016-0475-8	2016	VR	FALSE	NA	Web of Science
227	Huang, Yazhou; Kallmann, Marcelo	planning motions and placements for virtual demonstrators	10.1109/TVCG.2015.2446494	2016	VR	FALSE	NA	Web of Science
228	Palacios-Navarro, Guillermo; Albiol-Perez, Sergio; Garcia-Magarino Garcia, Ivan	effects of sensory cueing in virtual motor rehabilitation. a review	10.1016/j.jbi.2016.01.006	2016	NOT	NA	NA	Web of Science
229	Pick, Sebastian; Weyers, Benjamin; Hentschel, Bernd; Kuhlen, Torsten W.	design and evaluation of data annotation workflows for cave-like virtual environments	10.1109/TVCG.2016.2518086	2016	VR	FALSE	NA	Web of Science
230	Ekkelenkamp, Vivian E.; Koch, Arjun D.; de Man, Robert A.; Kuipers, Ernst J.	training and competence assessment in gi endoscopy: a systematic review	10.1136/gutjnl-2014-307173	2016	VR	FALSE	NA	Web of Science
231	Li, Xiaoming; Lv, Zhihan; Wang, Weixi; Zhang, Baoyun; Hu, Jinxing; Yin, Ling; Feng, Shengzhong	webvrgis based traffic analysis and visualization system	10.1016/j.advengsoft.2015.11.003	2016	VR	FALSE	NA	Web of Science
232	van der Poel, Henk; Brinkman, Willem; van Cleynenbreugel, Ben; Kallidonis, Panagiotis; Stolzenburg, Jens-Uwe; Liatsikos, Evangelos; Ahmed, Kamran; Brunckhorst, Oliver; Khan, Mohammed Shamim; Minh Do; Ganzer, Roman; Murphy, Declan G.; Van Rij, Simon; Dundee, Philip E.; Dasgupta, Prokar	training in minimally invasive surgery in urology: european association of urology/international consultation of urological diseases consultation	10.1111/bju.13320	2016	NOT	NA	NA	Web of Science
233	Shierk, Angela; Lake, Amy; Haas, Tara	review of therapeutic interventions for the upper limb classified by manual ability in children with cerebral palsy	10.1055/s-0035-1571256	2016	VR	FALSE	NA	Web of Science
234	Triccas, L. Tedesco; Burridge, J. H.; Hughes, A. M.; Pickering, R. M.; Desikan, M.; Rothwell, J. C.; Verheyden, G.	multiple sessions of transcranial direct current stimulation and upper extremity rehabilitation in stroke: a review and meta-analysis	10.1016/j.clinph.2015.04.067	2016	NOT	NA	NA	Web of Science
235	Chen, Ling; Lo, Wai Leung Ambrose; Mao, Yu Rong; Ding, Ming Hui; Lin, Qiang; Li, Hai; Zhao, Jiang Li; Xu, Zhi Qin; Bian, Rui Hao; Huang, Dong Feng	effect of virtual reality on postural and balance control in patients with stroke: a systematic literature review	10.1155/2016/7309272	2016	VR	FALSE	NA	Web of Science
236	Ravenek, Kelly E.; Wolfe, Dalton L.; Hitzig, Sander L.	a scoping review of video gaming in rehabilitation	10.3109/17483107.2015.1029538	2016	NOT	NA	NA	Web of Science
237	van den Heuvel, Renee J. F.; Lexis, Monique A. S.; Gelderblom, Gert Jan; Jansens, Rianne M. L.; de Witte, Luc P.	robots and ict to support play in children with severe physical disabilities: a systematic review	10.3109/17483107.2015.1079268	2016	VR	FALSE	NA	Web of Science
238	Salibekyan, S.; Petrova, S.	describing of spatio-temporal relationship of objects in object-attribute database	NA	2016			non-English	Web of Science
239	Groenendyk, Michael	cataloging the 3d web: the availability of educational 3d models on the internet	10.1108/LHT-09-2015-0088	2016	VR	FALSE	NA	Web of Science
240	Ishida, Tomoyuki; Ando, Tsubasa; Uchida, Noriki; Shibata, Yoshitaka	the digital contents management system based on position information initiate fusion of ar and sensor technology	10.1504/IJSSC.2016.076565	2016	AR	NA	NA	Web of Science
241	yLeeder, Chris; Shah, Chirag	measuring the effect of virtual librarian intervention on student online search	10.1016/j.acalib.2015.09.001	2016	NOT	NA	NA	Web of Science
242	Ryall, Tayne; Judd, Belinda K.; Gordon, Christopher J.	simulation-based assessments in health professional education: a systematic review	10.2147/JMDH.S92695	2016	NOT	NA	NA	Web of Science
243	Rohani, Darius A.; Puthusserypady, Sadasivan	bci inside a virtual reality classroom: a potential training tool for attention	10.1140/epjnbp/s40366-015-0027-z	2015	VR	FALSE	NA	Web of Science
244	Denman, Simon; Halstead, Michael; Fookes, Clinton; Sridharan, Sridha	searching for people using semantic soft biometric descriptions	10.1016/j.patrec.2015.06.015	2015	NOT	NA	NA	Web of Science
245	Dzulkarnain, Ahmad Aidil Arafat; Pandi, Wan Mahirah Wan Mhd; Rahmat, Sarah; Zakaria, Nur 'Azzah	simulated learning environment (sle) in audiology education: a systematic review	10.3109/14992027.2015.1055840	2015	NOT	NA	NA	Web of Science
246	Kolontarev, K B; Govorov, A V; Rasner, P I; Sheptunov, S A; Prilepskaya, E A; Maltsev, E G; Pushkar, D Yu	[simulation-based robot-assisted surgical training].	NA	2015	NOT	NA	NA	Web of Science
247	Orlosky, Jason; Toyama, Takumi; Kiyokawa, Kiyoshi; Sonntag, Daniel	modular: eye-controlled vision augmentations for head mounted displays	10.1109/TVCG.2015.2459852	2015	AR	NA	NA	Web of Science
248	Tang, Qing; Li, Guangming; Liu, Tao; Wang, Anguo; Feng, Shenggang; Liao, Xiang; Jin, Yu; Guo, Zhiwei; He, Bin; McClure, Morgan A.; Xing, Guoqiang; Mu, Qiwen	modulation of interhemispheric activation balance in motor-related areas of stroke patients with motor recovery: systematic review and meta-analysis of fmri studies	10.1016/j.neubiorev.2015.09.003	2015	NOT	NA	NA	Web of Science
249	Wang, Cheng-i; Dubnov, Shlomo	the variable markov oracle: algorithms for human gesture applications	10.1109/MMUL.2015.76	2015	NOT	NA	NA	Web of Science
250	Khan, Raheej; Aydin, Abdullatif; Khan, Muhammad Shamim; Dasgupta, Prokar; Ahmed, Kamran	simulation-based training for prostate surgery	10.1111/bju.12721	2015	VR	FALSE	NA	Web of Science
251	de la Rubia, Ernesto; Diaz-Estrella, Antonio	natural locomotion based on foot-mounted inertial sensors in a wireless virtual reality system	10.1162/PRES_a_00236	2015	VR	FALSE	NA	Web of Science
252	Hammoudeh, Mohammad; Newman, Robert; Dennett, Christopher; Mount, Sarah; Aldabbas, Omar	map as a service: a framework for visualising and maximising information return from multi-modal wireless sensor networks	10.3390/s150922970	2015	NOT	NA	NA	Web of Science
253	Xie, Huiting; Liu, Lei; Wang, Jia; Joon, Kum Eng; Parasuram, Rajni; Gunasekaran, Jamuna; Poh, Chee Lien	the effectiveness of using non-traditional teaching methods to prepare student health care professionals for the delivery of mental state examination: a systematic review.	10.11124/jbisrir-2015-2263	2015	NOT	NA	NA	Web of Science
254	Ernst, Armin; Wahidi, Momen M.; Read, Charles A.; Buckley, John D.; Addrizzo-Harris, Doreen J.; Shah, Pallav L.; Herth, Felix J. F.; Parra, Alberto de Hoyos; Ornelas, Joseph; Yarmus, Lonny; Silvestri, Gerard A.	adult bronchoscopy training current state and suggestions for the future: chest expert panel report	10.1378/chest.14-0678	2015	NOT	NA	NA	Web of Science
255	Fritz, Nora E.; Cheek, Fern M.; Nichols-Larsen, Deborah S.	motor-cognitive dual-task training in persons with neurologic disorders: a systematic review	10.1097/NPT.0000000000000090	2015	VR	FALSE	NA	Web of Science
256	Bae, Hyojoon; Golparvar-Fard, Mani; White, Jules	image-based localization and content authoring in structure-from-motion point cloud models for real-time field reporting applications	10.1061/(ASCE)CP.1943-5487.0000392	2015	AR	NA	NA	Web of Science
257	Bonventi, Waldemar, Jr.	intelligent systems? dependent human beings?	NA	2015	VR	FALSE	NA	Web of Science
258	Agostini, Michela; Moja, Lorenzo; Banzi, Rita; Pistotti, Vanna; Tonin, Paolo; Venneri, Annalena; Turolla, Andrea	telerehabilitation and recovery of motor function: a systematic review and meta-analysis	10.1177/1357633X15572201	2015	NOT	NA	NA	Web of Science
259	Dewar, Rosalee; Love, Sarah; Johnston, Leanne Marie	exercise interventions improve postural control in children with cerebral palsy: a systematic review	10.1111/dmcn.12660	2015	VR	FALSE	NA	Web of Science
260	Molino, Piero; Lops, Pasquale; Semeraro, Giovanni; de Gemmis, Marco; Basile, Pierpaolo	playing with knowledge: a virtual player for "who wants to be a millionaire?" that leverages question answering techniques	10.1016/j.artint.2015.02.003	2015	NOT	NA	NA	Web of Science
261	Kenngott, H. G.; Wagner, M.; Nickel, F.; Wekerle, A. L.; Preukschas, A.; Apitz, M.; Schulte, T.; Rempel, R.; Mietkowski, P.; Wagner, F.; Termer, A.; Mueller-Stich, Beat P.	computer-assisted abdominal surgery: new technologies	10.1007/s00423-015-1289-8	2015	NOT	NA	NA	Web of Science
262	Wang, X. -Q.; Pi, Y. -L.; Chen, B. -L; Chen, P. -J.; Liu, Y.; Wang, R.; Li, X.; Waddington, G.	cognitive motor interference for gait and balance in stroke: a systematic review and meta-analysis	10.1111/ene.12616	2015	NOT	NA	NA	Web of Science
263	Laver, Kate E.; George, Stacey; Thomas, Susie; Deutsch, Judith E.; Crotty, Maria	virtual reality for stroke rehabilitation	10.1002/14651858.CD008349.pub3	2015	VR	FALSE	NA	Web of Science
264	Pan, Zhaoqing; Chen, Liming; Yan, Wenjie	low complexity h.265/hevc coding unit size decision for a videoconferencing system	10.1515/cait-2015-0076	2015	NOT	NA	NA	Web of Science
265	de Souza-Daw, Tony; Ross, Robert; Truong Duy Nhan; Le Anh Hung; Nguyen Duc Quoc Trung; Le Hai Chau; Hoang Minh Phuong; Le Hoang Ngoc; Nkhoma, Mathews	design and evaluation of a low-cost street-level image capturing vehicle for south-east asia	10.1108/JEDT-09-2013-0062	2015	NOT	NA	NA	Web of Science
266	Son, Jiyoung; ÏòÅÎ™ÖÏàô	a research review on virtual reality-based intervention for students with autism spectrum disorders	NA	2015	VR	FALSE	NA	Web of Science
267	Lan, Lina; Wang, Bai; Zhang, Lei; Shi, Ruisheng; Li, Fei	an event-driven service-oriented architecture for the internet of things service execution	10.3991/ijoe.v11i2.3842	2015	NOT	NA	NA	Web of Science
268	Kalron, Alon; Zeilig, Gabi	efficacy of exercise intervention programs on cognition in people suffering from multiple sclerosis, stroke and parkinson's disease: a systematic review and meta-analysis of current evidence	10.3233/NRE-151260	2015	VR	FALSE	NA	Web of Science
269	Luque-Moreno, Carlos; Ferragut-Garcias, Alejandro; Rodriguez-Blanco, Cleofas; Marcos Heredia-Rizo, Alberto; Oliva-Pascual-Vaca, Jessus; Kiper, Pawel; Oliva-Pascual-Vaca, Angel	a decade of progress using virtual reality for poststroke lower extremity rehabilitation: systematic review of the intervention methods	10.1155/2015/342529	2015	VR	FALSE	NA	Web of Science
270	van den Heuvel, Renee; Lexis, Monique; de Witte, Luc	ict based technology to support play for children with severe physical disabilities.	NA	2015	VR	FALSE	NA	Web of Science
271	Bamdad, Mahdi; Zarshenas, Homayoon; Auais, Mohammad A.	application of bci systems in neurorehabilitation: a scoping review	10.3109/17483107.2014.961569	2015	VR	FALSE	NA	Web of Science
272	Costa-Dasilva, Juan Ignacio; Gomez-Rodriguez, Alma; Gonzalez-Moreno, Juan C.; Ramos-Valcarcel, David	a located and user personalized event's dissemination platform	10.3233/IFS-141197	2015	NOT	NA	NA	Web of Science
273	Kawamura, Takahiro; Ohsuga, Akihiko	applying linked open data to green design	10.1109/MIS.2014.74	2015	AR	NA	NA	Web of Science
274	Dennett, Amy M.; Taylor, Nicholas F.	machines that go "ping" may improve balance but may not improve mobility or reduce risk of falls: a systematic review	10.2340/16501977-1899	2015	NOT	NA	NA	Web of Science
275	Brunckhorst, Oliver; Aydin, Abdullatif; Abboudi, Hamid; Sahai, Arun; Khan, Muhammad Shamim; Dasgupta, Prokar; Ahmed, Kamran	simulation-based ureteroscopy training: a systematic review	10.1016/j.jsurg.2014.07.003	2015	VR	FALSE	NA	Web of Science
276	Collins, John-David; Markham, Amanda; Service, Kathrine; Reini, Seth; Wolf, Erik; Sessoms, Pinata	a systematic literature review of the use and effectiveness of the computer assisted rehabilitation environment for research and rehabilitation as it relates to the wounded warrior	10.3233/WOR-141927	2015	NOT	NA	NA	Web of Science
277	Ponniah, Kathryn; Wei, Lerh Jian; Hollon, Steven D.	the efficacy of psychological therapies for specific phobias in adults and some unanswered questions	10.2174/1573400511666150629105420	2015	VR	FALSE	NA	Web of Science
278	Trach, Iu	of high technology in the context of civilization technogenic	NA	2015	VR	FALSE	NA	Web of Science
279	Holovanova, Tetiana	impact of virtual space use on personality's cognitive development	NA	2015	VR	FALSE	NA	Web of Science
280	[Anonymous]	front matter.	10.1101/sqb.2015.80.FM	2015	NOT	NA	NA	Web of Science
281	Spreij, Lauriane A.; Visser-Meily, Johanna M. A.; van Heugten, Caroline M.; Nijboer, Tanja C. W.	novel insights into the rehabilatation of memory post acquired brain injury: a systematic review	10.3389/fnhum.2014.00993	2014	VR	FALSE	NA	Web of Science
282	Turner, Wesley A.; Casey, Leanne M.	outcomes associated with virtual reality in psychological interventions: where are we now?	10.1016/j.cpr.2014.10.003	2014	VR	FALSE	NA	Web of Science
283	Pompeu, Jos√© Eduardo; Alonso, Thais Helena; Masson, Igor Bordello; Pompeu, Sandra Maria Alvarenga Anti; Torriani-Pasin, Camila	os efeitos da realidade virtual na reabilita√ß√£o do acidente vascular encef√°lico: uma revis√£o sistem√°tica	10.6063/motricidade.10(4).3341	2014	VR	FALSE	NA	Web of Science
284	Molina, Karina Iglesia; Ricci, Natalia Aquaroni; de Moraes, Suzana Albuquerque; Perracini, Monica Rodrigues	virtual reality using games for improving physical functioning in older adults: a systematic review	10.1186/1743-0003-11-156	2014	VR	FALSE	NA	Web of Science
285	Cimadevilla, Jose M.; Roldan, Lola; Paris, Maria; Arnedo, Marisa; Roldan, Susana	spatial learning in a virtual reality-based task is altered in very preterm children	10.1080/13803395.2014.963520	2014	VR	FALSE	NA	Web of Science
286	Abboudi, Hamid; Khan, Mohammed Shamim; Guru, Khurshid A.; Froghi, Saied; de Wins, Gunter; Van Poppel, Hendrik; Dasgupta, Prokar; Ahmed, Kamran	learning curves for urological procedures: a systematic review	10.1111/bju.12315	2014	NOT	NA	NA	Web of Science
287	Pietrzak, Eva; Cotea, Cristina; Pullman, Stephen	using commercial video games for falls prevention in older adults: the way for the future?	10.1519/JPT.0b013e3182abe76e	2014	VR	FALSE	NA	Web of Science
288	Ma, Ziyang; Wu, Enhua	real-time and robust hand tracking with a single depth camera	10.1007/s00371-013-0894-1	2014	VR	FALSE	NA	Web of Science
289	Viaud-Delmon, Isabelle; Warusfel, Olivier	from ear to body: the auditory-motor loop in spatial cognition	10.3389/fnins.2014.00283	2014	NOT	NA	NA	Web of Science
290	Chen, Yu-Ping; Lee, Shih-Yu; Howard, Ayanna M.	effect of virtual reality on upper extremity function in children with cerebral palsy: a meta-analysis	10.1097/PEP.0000000000000046	2014	VR	FALSE	NA	Web of Science
291	Pietrzak, Eva; Pullman, Stephen; McGuire, Annabel	using virtual reality and videogames for traumatic brain injury rehabilitation: a structured literature review	10.1089/g4h.2014.0013	2014	VR	FALSE	NA	Web of Science
292	Bodzin, Alec M.; Fu, Qiong; Kulo, Violet; Peffer, Tamara	examining the effect of enactment of a geospatial curriculum on students' geospatial thinking and reasoning	10.1007/s10956-014-9488-6	2014	NOT	NA	NA	Web of Science
293	Jangraw, David C.; Wang, Jun; Lance, Brent J.; Chang, Shih-Fu; Sajda, Paul	neurally and ocularly informed graph-based models for searching 3d environments	10.1088/1741-2560/11/4/046003	2014	VR	FALSE	NA	Web of Science
294	Kirkman, Matthew A.; Ahmed, Maria; Albert, Angelique F.; Wilson, Mark H.; Nandi, Dipankar; Sevdalis, Nick	the use of simulation in neurosurgical education and training a systematic review	10.3171/2014.5.JNS131766	2014	NOT	NA	NA	Web of Science
295	Hildebrandt, Dieter; Timm, Robert	an assisting, constrained 3d navigation technique for multiscale virtual 3d city models	10.1007/s10707-013-0189-8	2014	NOT	NA	NA	Web of Science
296	Spranger, Katerina; Ventikos, Yiannis	which spring is the best? comparison of methods for virtual stenting	10.1109/TBME.2014.2311856	2014	NOT	NA	NA	Web of Science
297	Pilet, Julien; Saito, Hideo	dynamic learning, retrieval, and tracking to augment hundreds of photographs	10.1007/s10055-013-0228-7	2014	VR	FALSE	NA	Web of Science
298	Manning, Jeremy R.; Lew, Timothy F.; Li, Ningcheng; Sekuler, Robert; Kahana, Michael J.	magellan: a cognitive map-based model of human wayfinding	10.1037/a0035542	2014	NOT	NA	NA	Web of Science
299	Mitchell, Erica L.; Arora, Sonal; Moneta, Gregory L.; Kret, Marcus R.; Dargon, Phong T.; Landry, Gregory J.; Eidt, John F.; Sevdalis, Nick	a systematic review of assessment of skill acquisition and operative competency in vascular surgical training	10.1016/j.jvs.2014.02.018	2014	NOT	NA	NA	Web of Science
300	Booth, Vicky; Masud, Tahir; Connell, Louise; Bath-Hextall, Fiona	the effectiveness of virtual reality interventions in improving balance in adults with impaired balance compared with standard or no treatment: a systematic review and meta-analysis	10.1177/0269215513509389	2014	VR	FALSE	NA	Web of Science
301	Kit, Dmitry; Katz, Leor; Sullivan, Brian; Snyder, Kat; Ballard, Dana; Hayhoe, Mary	eye movements, visual search and scene memory, in an immersive virtual environment	10.1371/journal.pone.0094362	2014	VR	FALSE	NA	Web of Science
302	Laha, Bireswar; Bowman, Doug A.; Socha, John J.	effects of vr system fidelity on analyzing isosurface visualization of volume datasets	10.1109/TVCG.2014.20	2014	VR	FALSE	NA	Web of Science
303	Hu, Haiyang; Ren, Yizhi; Xu, Xu; Huang, Liguo; Hu, Hua	reducing view inconsistency by predicting avatars' motion in multi-server distributed virtual environments	10.1016/j.jnca.2013.08.011	2014	VR	FALSE	NA	Web of Science
304	Lohse, Keith R.; Hilderman, Courtney G. E.; Cheung, Katharine L.; Tatla, Sandy; Van der Loos, H. F. Machiel	virtual reality therapy for adults post-stroke: a systematic review and meta-analysis exploring virtual environments and commercial games in therapy	10.1371/journal.pone.0093318	2014	VR	FALSE	NA	Web of Science
305	Pietrzah, Eva; Cotea, Cristina; Pullman, Stephen	using commercial video games for upper limb stroke rehabilitation: is this the way of the future?	10.1310/tsr2102-152	2014	NOT	NA	NA	Web of Science
306	Miller, Kimberly J.; Adair, Brooke S.; Pearce, Alan J.; Said, Catherine M.; Ozanne, Elizabeth; Morris, Meg M.	effectiveness and feasibility of virtual reality and gaming system use at home by older adults for enabling physical activity to improve health-related domains: a systematic review	10.1093/ageing/aft194	2014	VR	FALSE	NA	Web of Science
307	Ather, M Hammad; Ng, Chi-Fai; Pourmand, Gholamraza; Osther, Palle J	training the resident in percutaneous nephrolithotomy.	10.1016/j.aju.2013.08.006	2014	VR	FALSE	NA	Web of Science
308	Goble, Daniel J.; Cone, Brian L.; Fling, Brett W.	using the wii fit as a tool for balance assessment and neurorehabilitation: the first half decade of "wii-search"	10.1186/1743-0003-11-12	2014	NOT	NA	NA	Web of Science
309	Agudo-Peregrina, Angel F.; Iglesias-Pradas, Santiago; Angel Conde-Gonzalez, Miguel; Hernandez-Garcia, Angel	can we predict success from log data in vles? classification of interactions for learning analytics and their relation with performance in vle-supported f2f and online learning	10.1016/j.chb.2013.05.031	2014	NOT	NA	NA	Web of Science
310	Dawe, Susan R.; Windsor, John A.; Broeders, Joris A. J. L.; Cregan, Patrick C.; Hewett, Peter J.; Maddern, Guy J.	a systematic review of surgical skills transfer after simulation-based training laparoscopic cholecystectomy and endoscopy	10.1097/SLA.0000000000000245	2014	NOT	NA	NA	Web of Science
311	Li, S. G.; Shi, L.	the recommender system for virtual items in mmorpgs based on a novel collaborative filtering approach	10.1080/00207721.2012.762560	2014	NOT	NA	NA	Web of Science
312	Tatla, Sandy K.; Sauve, Karen; Jarus, Tal; Virji-Babul, Naznin; Holsti, Liisa	the effects of motivating interventions on rehabilitation outcomes in children and youth with acquired brain injuries: a systematic review	10.3109/02699052.2014.890747	2014	VR	FALSE	NA	Web of Science
313	Glegg, Stephanie M N; Tatla, Sandy K; Holsti, Liisa	the gesturetek virtual reality system in rehabilitation: a scoping review.	10.3109/17483107.2013.799236	2014	VR	FALSE	NA	Web of Science
314	De Corte, Annelies; Soerensen, Kenneth	hydrogen: an artificial water distribution network generator	10.1007/s11269-013-0485-y	2014	NOT	NA	NA	Web of Science
315	van den Brink, Danielle; Janzen, Gabriele	visual spatial cue use for guiding orientation in two-to-three-year-old children	10.3389/fpsyg.2013.00904	2013	VR	FALSE	NA	Web of Science
316	von Schwerin, Jennifer; Richards-Rissetto, Heather; Remondino, Fabio; Agugiaro, Giorgio; Girardi, Gabrio	the mayaarch3d project: a d-3 webgis for analyzing ancient architecture and landscapes	10.1093/llc/fqt059	2013			VR is not current Generation	Web of Science	TRUE		TRUE	GIS system in VR with search queries
317	Martinez-Grana, A. M.; Goy, J. L.; Cimarra, C. A.	a virtual tour of geological heritage: valourising geodiversity using google earth and qr code	10.1016/j.cageo.2013.07.020	2013	NOT	NA	NA	Web of Science
318	Zmuda, Michael A.; Wonser, Joshua L.; Bachmann, Eric R.; Hodgson, Eric	optimizing constrained-environment redirected walking instructions using search techniques	10.1109/TVCG.2013.88	2013	VR	FALSE	NA	Web of Science
319	Lam, Chee Kiang; Sundaraj, Kenneth; Sulaiman, M. Nazri	a review of computer-generated simulation in the pedagogy of cataract surgery training and assessment	10.1080/10447318.2012.758530	2013	VR	FALSE	NA	Web of Science
320	Schirmer, Clemens M.; Mocco, J.; Elder, J. Bradley	evolving virtual reality simulation in neurosurgery	10.1227/NEU.0000000000000060	2013	VR	FALSE	NA	Web of Science
321	Novak, Iona; Mcintyre, Sarah; Morgan, Catherine; Campbell, Lanie; Dark, Leigha; Morton, Natalie; Stumbles, Elise; Wilson, Salli-Ann; Goldsmith, Shona	a systematic review of interventions for children with cerebral palsy: state of the evidence	10.1111/dmcn.12246	2013	NOT	NA	NA	Web of Science
322	Qu, Chao; Brinkman, Willem-Paul; Wiggers, Pascal; Heynderickx, Ingrid	the effect of priming pictures and videos on a question-answer dialog scenario in a virtual environment	10.1162/PRES_a_00143	2013	VR	FALSE	NA	Web of Science
323	Salomon, R.; Lim, M.; Kannape, O.; Llobera, J.; Blanke, O.	"self pop-out": agency enhances self-recognition in visual search	10.1007/s00221-013-3549-6	2013	VR	FALSE	NA	Web of Science
324	Kennedy, Cassie C.; Maldonado, Fabien; Cook, David A.	simulation-based bronchoscopy training systematic review and meta-analysis	10.1378/chest.12-1786	2013	VR	FALSE	NA	Web of Science
325	Tatla, Sandy K.; Sauve, Karen; Virji-Babul, Naznin; Holsti, Liisa; Butler, Charlene; Van der Loos, Hendrik F. Machiel	evidence for outcomes of motivational rehabilitation interventions for children and adolescents with cerebral palsy: an american academy for cerebral palsy and developmental medicine systematic review	10.1111/dmcn.12147	2013	VR	FALSE	NA	Web of Science
326	Hodgins, Justin L.; Veillette, Christian	arthroscopic proficiency: methods in evaluating competency	10.1186/1472-6920-13-61	2013	NOT	NA	NA	Web of Science
327	MacIntyre, Blair; Rouzati, Hafez; Lechner, Martin	walled gardens apps and data as barriers to augmenting reality	10.1109/MCG.2013.51	2013	AR	NA	NA	Web of Science
328	Seo, Dong Woo; Lee, Jae Yeol	physical query interface for tangible augmented tagging and interaction	10.1016/j.eswa.2012.10.020	2013	AR	NA	NA	Web of Science
329	Lee, Cha; Rincon, Gustavo A.; Meyer, Greg; Hoellerer, Tobias; Bowman, Doug A.	the effects of visual realism on search tasks in mixed reality simulation	10.1109/TVCG.2013.41	2013	VR	TRUE	NA	Web of Science	TRUE		FALSE	Visual search not IR
330	Castilla, Diana; Garcia-Palacios, Azucena; Breton-Lopez, Juana; Miralles, Ignacio; Maria Banos, Rosa; Etchemendy, Ernestina; Farfallini, Luis; Botella, Cristina	process of design and usability evaluation of a telepsychology web and virtual reality system for the elderly: butler	10.1016/j.ijhcs.2012.10.017	2013	VR	TRUE	NA	Web of Science	TRUE		FALSE	Not about a search engine in VR
331	Rau, Jiann-Yeou; Cheng, Chen-Kuang	a cost-effective strategy for multi-scale photo-realistic building modeling and web-based 3-d gis applications in real estate	10.1016/j.compenvurbsys.2012.10.006	2013	VR	FALSE	NA	Web of Science
332	Abboudi, Hamid; Khan, Mohammed S.; Aboumarzouk, Omar; Guru, Khurshid A.; Challacombe, Ben; Dasgupta, Prokar; Ahmed, Kamran	current status of validation for robotic surgery simulators a systematic review	10.1111/j.1464-410X.2012.11270.x	2013	VR	FALSE	NA	Web of Science
333	Vapenstad, Cecilie; Buzink, Sonja N.	procedural virtual reality simulation in minimally invasive surgery	10.1007/s00464-012-2503-1	2013	VR	FALSE	NA	Web of Science
334	Hassani, Kaveh; Nahvi, Ali; Ahmadi, Ali	architectural design and implementation of intelligent embodied conversational agents using fuzzy knowledge base	10.3233/IFS-120687	2013			Not current gen VR system	Web of Science				User can interact with a Embodied agent for fuzzy search in VR
335	Moreira, Marcela Cavalcanti; de Amorim Lima, Anne Michelle; Ferraz, Karla Monica; Benedetti Rodrigues, Marco Aurelio	use of virtual reality in gait recovery among post stroke patients--a systematic literature review.	10.3109/17483107.2012.749428	2013	VR	FALSE	NA	Web of Science
336	Inguaggiato, E.; Sgandurra, G.; Perazza, S.; Guzzetta, A.; Cioni, G.	brain reorganization following intervention in children with congenital hemiplegia: a systematic review	10.1155/2013/356275	2013	VR	FALSE	NA	Web of Science
337	Bogdanov, Dmitry; Haro, Martin; Fuhrmann, Ferdinand; Xambo, Anna; Gomez, Emilia; Herrera, Perfecto	semantic audio content-based music recommendation and visualization based on user preference examples	10.1016/j.ipm.2012.06.004	2013	NOT	NA	NA	Web of Science
338	J Braman, C Dierbach - … Conference on Social Computing and Social …, 2015 - Springer	utilizing virtual worlds for personalized search: developing the passive framework	NA	2015	NOT	NA	NA	Google Scholar
339	AJ Zhou, GH Yang - … Research & Development in Information Retrieval, 2018 - dl.acm.org	minority report by lemur: supporting search engine with virtual reality	NA	2018	VR	TRUE	NA	Google Scholar	TRUE		TRUE	Search in VR
340	CA Julien, C Guastavino… - Proceedings of the …, 2013 - journals.library.ualberta.ca	subject explorer 3d: a virtual reality collection browsing and searching tool	NA	2013	VR	TRUE	NA	Google Scholar	TRUE		FALSE	VR is not current generation
341	J Hu, B Zhang, D Wang - IOP Conference Series: Materials …, 2019 - iopscience.iop.org	application of virtual reality technology in library visual information retrieval	NA	2019	VR	TRUE	NA	Google Scholar	TRUE		TRUE	Proposed system would feature IR in VR
342	A McNamara, K Boyd, D Oh, R Sharpe… - … Symposium on Mixed …, 2018 - ieeexplore.ieee.org	using eye tracking to improve information retrieval in virtual reality	NA	2018	VR	TRUE	NA	Google Scholar	TRUE		FALSE	Only spacial search with additional information
343	X Li - IOP Conference Series: Materials Science and …, 2018 - iopscience.iop.org	research on application of virtual reality technology in information retrieval	NA	2018	VR	TRUE	NA	Google Scholar	TRUE		FALSE	VR in Libraries for IR
344	W Luo - … Conference on Economics, Management, Law and …, 2017 - atlantis-press.com	the application of virtual reality technology in library information retrieval	NA	2017	VR	TRUE	NA	Google Scholar	TRUE		FALSE	System doesn’t focus on search
345	E Wolf, S Klüber, C Zimmerer, JL Lugrin… - 2019 International …, 2019 - dl.acm.org	” paint that object yellow”: multimodal interaction to enhance creativity during design tasks in vr	NA	2019	VR	FALSE	NA	Google Scholar
346	MC Johnson-Glenberg - Learning in a Digital World, 2019 - Springer	the necessary nine: design principles for embodied vr and active stem education	NA	2019	VR	FALSE	NA	Google Scholar
347	KMR Ouwehand - 2019 - dspace.library.uu.nl	geospatial access to lifelogging images in vr	NA	2019	VR	TRUE	NA	Google Scholar	TRUE		FALSE	User only browses images on a map
348	Y Zhang - 2019 - era.library.ualberta.ca	user-centric vr-based single-family house interior design system	NA	2019	VR	FALSE	NA	Google Scholar
349	S Toyama, M Al Sada, T Nakajima - International Conference on Virtual …, 2018 - Springer	vrowser: a virtual reality parallel web browser	NA	2018	VR	FALSE		Google Scholar
350	H Desurvire, M Kreminski - International Conference of Design, User …, 2018 - Springer	are game design and user research guidelines specific to virtual reality effective in creating a more optimal player experience? yes, vr play	NA	2018	VR	FALSE	NA	Google Scholar
351	J Lee, J Kim, J Ahn, W Woo - … Conference on Virtual Systems & …, 2018 - ieeexplore.ieee.org	mobile risk management for wooden architectural heritage in korea using hbim and vr	NA	2018	VR	FALSE	NA	Google Scholar
352	M Schleußinger, M Henkel - 2018 - osf.io	evaluating a visual search interface	NA	2018	NOT	NA	NA	Google Scholar
353	S Kim - Journal of Digital Convergence, 2018 - koreascience.or.kr	an exploratory study of vr technology using patents and news articles	NA	2018			non-english	Google Scholar
354	K Christaki - 2018 - aaltodoc.aalto.fi	abstract data visualisation in mobile vr platforms	NA	2018	VR	FALSE	NA	Google Scholar
355	Y Zhao - Wireless Personal Communications, 2018 - Springer	the application of bayesian learning in the search engine	NA	2018	NOT	NA	NA	Google Scholar
356	J Reinhardt, IK Wolf - EVA BERLIN 2018, 2018 - academia.edu	opportunities of social vr in digital museum twins	NA	2018	VR	FALSE	NA	Google Scholar
357	CO Fearghail, C Ozcinar, S Knorr… - … Conference on 3D …, 2018 - ieeexplore.ieee.org	director's cut-analysis of vr film cuts for interactive storytelling	NA	2018	VR	FALSE	NA	Google Scholar
358	R Linares, J Herrera, L Alfaro - 2016 IEEE Ecuador Technical …, 2016 - ieeexplore.ieee.org	aliciavr: exploration of scientific articles in an immersive virtual environment with natural user interfaces	NA	2016	VR	TRUE	NA	Google Scholar	TRUE		TRUE	Same research as #650
359	S Yousefi, M Kidane, Y Delgado… - 2016 23rd …, 2016 - ieeexplore.ieee.org	3d gesture-based interaction for immersive experience in mobile vr	NA	2016	VR	FALSE	NA	Google Scholar
360	H Olmedo, D Escudero, V Cardeñoso - … on Multimodal User Interfaces, 2015 - Springer	multimodal interaction with virtual worlds xmmvr: extensible language for multimodal interaction with virtual reality worlds	NA	2015	VR	FALSE	NA	Google Scholar
361	S Thompson - 2015 - dspace.aus.edu	vr panoramic photography and hypermedia: drawing from the panorama's past	NA	2015	VR	FALSE	NA	Google Scholar
362	Z Li - 2015 - pastel.archives-ouvertes.fr	conceptual design of shapes by reusing existing heterogeneous shape data through a multi-layered shape description model and for vr applications	NA	2015	VR	FALSE	NA	Google Scholar
363	DR Sutton - 2015 - search.proquest.com	a phenomenological study: understanding the experiences of students with emotional and behavioral disorder (ebd) in the use of virtual reality (vr) …	NA	2015	VR	FALSE	NA	Google Scholar
364	J Du, Q Wang, Y Lin, C Ahn - … on System …, 2019 - scholarspace.manoa.hawaii.edu	personalize wayfinding information for fire responders based on virtual reality training data	NA	2019	VR	TRUE	NA	Google Scholar	TRUE		FALSE	Only visual search in VR no IR system
365	T ZHANG - 2019 - waseda.repo.nii.ac.jp	connect the dots+: study of the application of virtual reality knowledge graph in education	NA	2019	VR	TRUE	NA	Google Scholar	FALSE		TRUE	System doesn’t have VR interaction
366	J van Abeelen - 2019 - dspace.library.uu.nl	visualising lifelogging data in spatio-temporal virtual reality environments	NA	2019	VR	FALSE	NA	Google Scholar
367	SMC Loureiro, J Guerreiro, S Eloy, D Langaro… - Journal of Business …, 2019 - Elsevier	understanding the use of virtual reality in marketing: a text mining-based review	NA	2019	VR	FALSE	NA	Google Scholar
368	VF Cardoso, A Pomer-Escher, BB Longo… - XXVI Brazilian Congress …, 2019 - Springer	neurorehabilitation platform based on eeg, semg and virtual reality using robotic monocycle	NA	2019	VR	FALSE	NA	Google Scholar
369	EA Keshner, PT Weiss… - Journal of …, 2019 - jneuroengrehab.biomedcentral.com	tracking the evolution of virtual reality applications to rehabilitation as a field of study	NA	2019	VR	FALSE	NA	Google Scholar
370	RE Cisneros, K Wood, S Whatley, M Buccoli… - Body, Space & …, 2019 - bstjournal.com	virtual reality and choreographic practice: the potential for new creative methods	NA	2019	VR	FALSE	NA	Google Scholar
371	A Ruonala - 2019 - aaltodoc.aalto.fi	transferring meditative tasks to virtual reality through bioadaptation	NA	2019	VR	FALSE	NA	Google Scholar
372	I Graessler, P Taplick - Proceedings of the Design Society …, 2019 - cambridge.org	supporting creativity with virtual reality technology	NA	2019	VR	FALSE	NA	Google Scholar
373	W Zhang - Argos, 2019 - argosjournal.com	virtual reality technology and its application in environmental design	NA	2019	VR	FALSE	NA	Google Scholar
374	G Sun, Y Liu, M Yang, A Wang, S Liang, Y Zhang - Computer Networks, 2017 - Elsevier	coverage optimization of vlc in smart homes based on improved cuckoo search algorithm	NA	2017	NOT	NA	NA	Google Scholar
375	J Geng, CS Chai, MSY Jong… - Interactive Learning …, 2019 - Taylor & Francis	understanding the pedagogical potential of interactive spherical video-based virtual reality from the teachers' perspective through the ace framework	NA	2019	VR	FALSE	NA	Google Scholar
376	V Bogicevic, S Seo, JA Kandampully, SQ Liu… - Tourism …, 2019 - Elsevier	virtual reality presence as a preamble of tourism experience: the role of mental imagery	NA	2019	VR	FALSE	NA	Google Scholar
377	MF Farah, ZB Ramadan, DH Harb - Journal of Retailing and Consumer …, 2019 - Elsevier	the examination of virtual reality at the intersection of consumer experience, shopping journey and physical retailing	NA	2019	VR	FALSE	NA	Google Scholar
378	J Du, Z Zou, Y Shi, D Zhao - Automation in Construction, 2018 - Elsevier	zero latency: real-time synchronization of bim data in virtual reality for collaborative decision-making	NA	2018	VR	FALSE	NA	Google Scholar
379	P Carreira, T Castelo, CC Gomes… - Engineering …, 2018 - emeraldinsight.com	virtual reality as integration environments for facilities management: application and users perception	NA	2018	VR	FALSE	NA	Google Scholar
380	WHS dos Santos, RMG e Silva… - … and Virtual Reality …, 2018 - ieeexplore.ieee.org	a knowledge oriented virtual reality tool for exploring seismic data	NA	2018	VR	TRUE	NA	Google Scholar	TRUE		FALSE	Same research as #567
381	AA Kerure, J Freeman - Audio Engineering Society Convention 144, 2018 - aes.org	audio source localization as an input to virtual reality environments	NA	2018	VR	FALSE	NA	Google Scholar
382	WHS dos Santos, RMDG e Silva… - … and Virtual Reality …, 2018 - ieeexplore.ieee.org	exploring seismic data through virtual reality and hybrid knowledge base	NA	2018	VR	TRUE	NA	Google Scholar	TRUE		FALSE	Duplicate of #567
383	C Zhang - … Conference on Mechanical, Electronic, Control and …, 2018 - atlantis-press.com	research on digital library based on virtual reality technology	NA	2018	VR	TRUE	NA	Google Scholar	TRUE		FALSE	No system or concept
384	Y Litvinova, SV Rehm, LC Goel… - ISPIM Innovation …, 2018 - search.proquest.com	collaborating in virtual reality by using digital twins	NA	2018	VR	FALSE	NA	Google Scholar
385	AT Ruonala, AT Ruonala - Networks, 2018 - furtherform.com	of thesis transferring meditative tasks to virtual reality through bioadaptation.	NA	2018	VR	FALSE	NA	Google Scholar
386	S Ahmed - … , technology & management in construction: an …, 2018 - hrcak.srce.hr	a review on using opportunities of augmented reality and virtual reality in construction project management	NA	2018	VR	FALSE	NA	Google Scholar
387	SK Chang - 2018 - search.proquest.com	using tangible interaction and virtual reality to support spatial perspective taking ability	NA	2018	VR	FALSE	NA	Google Scholar
388	KE Muessig, KA Knudtson, K Soni… - Digital culture & …, 2018 - ncbi.nlm.nih.gov	“i didn't tell you sooner because i didn't know how to handle it myself.” developing a virtual reality program to support …	NA	2018	VR	FALSE	NA	Google Scholar
389	YAJ Praet - 2018 - essay.utwente.nl	the use of virtual reality in patient education: the case of chronic kidney patients	NA	2018	VR	FALSE	NA	Google Scholar
390	R Henry - 2015 - research.wsulibs.wsu.edu	moving from theory to practice: incorporating feminist approaches into search and discovery tool development	NA	2015	NOT	NA	NA	Google Scholar
391	M Rossoni, L Bergonzi, G Colombo - COMPUTER-AIDED DESIGN …, 2018 - re.public.polimi.it	integration of virtual reality in a knowledge-based engineering system for preliminary configuration and quotation of assembly lines	NA	2018	VR	FALSE	NA	Google Scholar
392	P Eghbali - 2018 - trepo.tuni.fi	social acceptability of virtual reality interaction: experiential factors and design implications	NA	2018	VR	FALSE	NA	Google Scholar
393	IC Landa-Avila, ML Cruz - International Conference of Design, User …, 2017 - Springer	engagement in a virtual reality game with gesture hand interface. an empirical evaluation of user engagement scale (ues)	NA	2017	VR	FALSE	NA	Google Scholar
394	DP Saha, RB Knapp, TL Martin - … of the 2017 ACM International Joint …, 2017 - dl.acm.org	affective feedback in a virtual reality based intelligent supermarket	NA	2017	VR	FALSE	NA	Google Scholar
395	PRKS Bhama, V Hariharasubramanian, OP Mythili… - Virtual Reality, 2017 - Springer	users' domain knowledge prediction in e-learning with speech-interfaced augmented and virtual reality contents	NA	2017	VR	TRUE	NA	Google Scholar	TRUE		FALSE	Speech recognition only for commands not search
396	A Duane, C Gurrin - 2017 - researchgate.net	investigating virtual reality as a tool for visual lifelog exploration	NA	2017	VR	TRUE	NA	Google Scholar	TRUE		TRUE	Same research as #576
397	H Trandem - 2017 - ntnuopen.ntnu.no	room-scale virtual reality for interprofessional collaborative healthcare training-developing a multi-interface application for a smart virtual university hospital	NA	2017	VR	FALSE	NA	Google Scholar
398	JBW Bolwerk - 2017 - dspace.library.uu.nl	controlled navigation in virtual reality for exploratory image browsing	NA	2017	VR	TRUE	NA	Google Scholar	TRUE		FALSE	Users browse large result sets without any search functionality though
399	E Kirubakaran - 2017 - ir.inflibnet.ac.in	virtual reality application for e learning and e training	NA	2017			unav.	Google Scholar
400	C Plaza de Miguel - 2014 - pdfs.semanticscholar.org	arlodge: context-aware recommender system based on augmented reality to assist on the accommodation search process	NA	2014	AR	NA	NA	Google Scholar
401	M Sra, P Vijayaraghavan, P Maes… - Proceedings of the …, 2017 - openaccess.thecvf.com	deepspace: mood-based image texture generation for virtual reality from music	NA	2017	VR	FALSE	NA	Google Scholar
402	M Sra, P Vijayaraghavan, O Rudovic… - … IEEE Conference on …, 2017 - ieeexplore.ieee.org	deepspace: mood-based image texture generation for virtual reality from music	NA	2017	VR	FALSE	NA	Google Scholar
403	A Traumann - pdfs.semanticscholar.org	semi-automatic method for creating virtual reality environments	NA	2017	VR	FALSE	NA	Google Scholar
404	PRK Babu, P Oza, U Lahiri - IEEE Transactions on Affective …, 2017 - ieeexplore.ieee.org	gaze-sensitive virtual reality based social communication platform for individuals with autism	NA	2017	VR	FALSE	NA	Google Scholar
405	I Kosunen, M Salminen, S Järvelä, A Ruonala… - … User Interfaces, 2016 - dl.acm.org	relaworld: neuroadaptive and immersive virtual reality meditation system	NA	2016	VR	FALSE	NA	Google Scholar
406	S Wang, V Charissis, J Campbell… - … Materials for Science …, 2016 - ieeexplore.ieee.org	an investigation into the use of virtual reality technology for passenger infotainment in a vehicular environment	NA	2016	VR	FALSE	NA	Google Scholar
407	DYM Lin, YF Hsu - Journal of Psychology, 2016 - jpbsnet.com	the use of virtual reality as interactive media to support web-based navigation performance for the older adult	NA	2016	VR	TRUE	NA	Google Scholar	TRUE		FALSE	System doesn’t feature search
408	KS Lin, MC Ke - … Trends in Intelligent Information and Database Systems, 2015 - Springer	a virtual reality based recommender system for interior design prototype drawing retrieval	NA	2015	VR	TRUE	NA	Google Scholar	FALSE		TRUE	The query part of the system is not in VR
409	SM Huang, CY Fang, X Mei - 2015 23rd International …, 2015 - ieeexplore.ieee.org	exploring the application of virtual reality technology in surveying and mapping archives	NA	2015	VR	TRUE	NA	Google Scholar	FALSE			Not in VR
410	ΜΝ Δενδρινός, MN Dendrinos - 2015 - hypatia.teiath.gr	from the physical reality to the virtual reality in the library environment	NA	2015	VR	TRUE	NA	Google Scholar	FALSE			Not in VR
411	M Kyan, G Sun, H Li, L Zhong… - … on Intelligent Systems …, 2015 - dl.acm.org	an approach to ballet dance training through ms kinect and visualization in a cave virtual reality environment	NA	2015	VR	FALSE	NA	Google Scholar
412	K KONSTANTINOS - 2015 - nefeli.lib.teicrete.gr	semantic description of scenes in virtual reality environments	NA	2015	VR	TRUE	NA	Google Scholar	TRUE		FALSE	About representation of semantic trees in VR not about Search
413	M Zampoglou, AG Malamos, K Kapetanakis… - Big Data and Internet of …, 2014 - Springer	ipromotion: a cloud-based platform for virtual reality internet advertising	NA	2014	VR	FALSE	NA	Google Scholar
414	R Mitra, S Saydam - Journal of the Southern African Institute of Mining …, 2014 - scielo.org.za	can artificial intelligence and fuzzy logic be integrated into virtual reality applications in mining?	NA	2014	VR	TRUE	NA	Google Scholar	TRUE		FALSE	System doesn’t feature search
415	P Muneesawang, N Zhang, L Guan - Multimedia Database Retrieval, 2014 - Springer	motion database retrieval with application to gesture recognition in a virtual reality dance training system	NA	2014	VR	FALSE	NA	Google Scholar
416	J Beheshti, A Large, I Clement - Proceedings of the …, 2013 - journals.library.ualberta.ca	exploring methodologies for designing a virtual reality library for children	NA	2013	VR	TRUE	NA	Google Scholar	FALSE		TRUE	VR hardware is not current generation
417	SFM Alfalah, DK Harrison, V Charissis - International Conference on …, 2013 - Springer	gait analysis management and diagnosis in a prototype virtual reality environment	NA	2013	VR	TRUE	NA	Google Scholar	TRUE		FALSE	Search is not in VR and VR might not be current gen
418	S Chang, A Gupta - Proceedings of the 11th Asia Pacific Conference on …, 2013 - dl.acm.org	i-sphere: a virtual reality based 3d interactive web navigation interface	NA	2013	VR	TRUE	NA	Google Scholar	FALSE			Not in VR
419	Z Li - 2019 - cs.anu.edu.au	an augmented reality software architecture for information retrieval	NA	2019	AR	NA	NA	Google Scholar
420	M Gattullo, A Evangelista, AE Uva, M Fiorentino… - … on Virtual Reality and …, 2019 - Springer	exploiting augmented reality to enhance piping and instrumentation diagrams for information retrieval tasks in industry 4.0 maintenance	NA	2019	AR	NA	NA	Google Scholar
421	AE Uva, M Fiorentino, A Boccaccio… - Virtual Reality and …, 2019 - books.google.com	exploiting augmented reality to enhance piping and instrumentation diagrams for information retrieval tasks in industry 4.0 maintenance	NA	2019	AR	NA	NA	Google Scholar
422	AC Bukhari, YG Kim - Applied intelligence, 2013 - Springer	a research on an intelligent multipurpose fuzzy semantic enhanced 3d virtual reality simulator for complex maritime missions	NA	2013	VR	TRUE	NA	Google Scholar	FALSE		TRUE	System generates VR environments based on natural language queries given outside of VR
423	SC Chien, YW Chun, ML Lin - … in Information Sciences …, 2013 - pdfs.semanticscholar.org	development of a web-based 3d virtual reality navigation system	NA	2013	VR	FALSE	NA	Google Scholar
424	WA Powell, B Stevens - 2013 International Conference on …, 2013 - ieeexplore.ieee.org	the influence of virtual reality systems on walking behaviour: a toolset to support application design	NA	2013	VR	FALSE	NA	Google Scholar
425	M Bait, A Banzi, R Folgieri, S Minetti - EVA 2013 Florence, 2013 - fupress.com	introducing a virtual reality eeg-bci and priming-based tool to make art interactive: a technological and linguistic challenge	NA	2013	VR	FALSE	NA	Google Scholar
426	K Kuncham - 2013 - oaktrust.library.tamu.edu	timelining the construction in immersive virtual reality system using bim application	NA	2013	VR	FALSE	NA	Google Scholar
427	TK Le, VT Ninh, DT Dang-Nguyen, MT Tran… - … on Lifelog Search …, 2019 - dl.acm.org	lifeseeker: interactive lifelog search engine at lsc 2019	NA	2019	VR	TRUE	NA	Google Scholar	FALSE		TRUE	Not a VR system
428	OS Khan, BÞ Jónsson, J Zahálka, S Rudinac… - … on Lifelog Search …, 2019 - dl.acm.org	exquisitor at the lifelog search challenge 2019	NA	2019	NOT	NA	NA	Google Scholar
429	F Habler, M Peisker, N Henze - … of the 18th International Conference on …, 2019 - nhenze.net	differences between smart speakers and graphical user interfaces for music search considering gender effects	NA	2019	NOT	NA	NA	Google Scholar
430	I Nguyen Van Khan, P Shrestha, M Zhang… - … on Lifelog Search …, 2019 - dl.acm.org	a two-level lifelog search engine at the lsc 2019	NA	2019	VR	TRUE	NA	Google Scholar	FALSE		TRUE	Not in VR
431	A Iskandar, MDT Sogen, J Chin, E Satria, R Dijaya - ijstr.org	mobile based android application pharmaceutical dictionary with direct search as searching process	NA	2019	NOT	NA	NA	Google Scholar
432	C Gurrin, K Schoeffmann, H Joho… - ITE Transactions on …, 2019 - jstage.jst.go.jp	comparing approaches to interactive lifelog search at the lifelog search challenge (lsc2018)	NA	2019	VR	TRUE	NA	Google Scholar	TRUE		TRUE	Tag and temporal search features in VR
433	S Gupta - 2019 - aaltodoc.aalto.fi	enhancing search user interface of an assets management solution	NA	2019	NOT	NA	NA	Google Scholar
434	J Gwizdka, Y Zhang, A Dillon - Aslib Journal of Information …, 2019 - emerald.com	using the eye-tracking method to study consumer online health information search behaviour	NA	2019	NOT	NA	NA	Google Scholar
435	Z Fu, Y Liu, X Sun, Y Liu, Z Tian - Mobile Networks and Applications, 2019 - Springer	confusing-keyword based secure search over encrypted cloud data	NA	2019	NOT	NA	NA	Google Scholar
436	S Cao, L Nie, D Zhan, W Wang, N Xu, R Das… - … and Systems (TRETS), 2019 - dl.acm.org	flexsaas: a reconfigurable accelerator for web search selection	NA	2019	NOT	NA	NA	Google Scholar
437	N Zhou, J Du, X Yao, W Cui, Z Xue, M Liang - World Wide Web, 2019 - Springer	a content search method for security topics in microblog based on deep reinforcement learning	NA	2019	NOT	NA	NA	Google Scholar
438	Y Li, M Wang, R Zhu, A Anjum, X Du, Y Feng… - … Computer Systems, 2019 - Elsevier	intelligent augmented keyword search on spatial entities in real-life internet of vehicles	NA	2019	NOT	NA	NA	Google Scholar
439	DT Dang-Nguyen, K Schoeffmann… - … on The Lifelog Search …, 2018 - dl.acm.org	lse2018 panel-challenges of lifelog search and access	NA	2018	NOT	NA	NA	Google Scholar
440	PC CHENG, K KOBAYASHI, T HASHIMOTO, K SAITO… - 知能と情報, 2018 - jstage.jst.go.jp	development of property search system for renovation	NA	2018	NOT	NA	NA	Google Scholar
441	K Schoeffmann, W Bailer, C Gurrin, G Awad… - Proceedings of the 26th …, 2018 - dl.acm.org	interactive video search: where is the user in the age of deep learning?	NA	2018	NOT	NA	NA	Google Scholar
442	B Münzer, A Leibetseder, S Kletz, MJ Primus… - … on The Lifelog Search …, 2018 - dl.acm.org	lifexplore at the lifelog search challenge 2018	NA	2018	NOT	NA	NA	Google Scholar
443	GH Yang - 2018 - apps.dtic.mil	dynamic information retrieval modeling for domain-specific search	NA	2018	VR	TRUE	NA	Google Scholar	TRUE		TRUE	Part of the report is research on IR and search in VR
444	M Cavazza - Brain sciences, 2018 - mdpi.com	a motivational model of bci-controlled heuristic search	NA	2018	NOT	NA	NA	Google Scholar
445	M Cavazza - europepmc.org	a motivational model of bci-controlled heuristic search	NA	2018	NOT	NA	NA	Google Scholar
446	S Kahl, D Richter, C Roschke, M Heinzig, D Kowerko… - www-nlpir.nist.gov	technische universitat chemnitz and hochschule mittweida at trecvid instance search 2017	NA	2018	VR	FALSE	NA	Google Scholar
447	F Meulman, IMMJ Reymen… - California …, 2018 - journals.sagepub.com	searching for partners in open innovation settings: how to overcome the constraints of local search	NA	2018	NOT	NA	NA	Google Scholar
448	R Gibson - Wearable Technologies: Concepts, Methodologies …, 2018 - igi-global.com	wearable technologies in academic information search	NA	2018	NOT	NA	NA	Google Scholar
449	JD Anderson - 2018 - rave.ohiolink.edu	interactive visualization of search results of large document sets	NA	2018	NOT	NA	NA	Google Scholar
450	H Li, HA Patil, N Evans, K Evanini… - 2018 - isca-speech.org	nav view search	NA	2018			Offline	Google Scholar
451	J Wang - 2018 - search.proquest.com	understanding searchers' language selection: code-switching in online searching	NA	2018	NOT	NA	NA	Google Scholar
452	J Knaus, M Palzenberger - 2018 - pure.mpg.de	parma. a full text search based method for matching non-patent literature citations with scientific reference databases. a pilot study.	NA	2018	NOT	NA	NA	Google Scholar
453	S Vakulenko, I Markov, M de Rijke - arXiv preprint arXiv:1709.05298, 2017 - arxiv.org	conversational exploratory search via interactive storytelling	NA	2017	NOT	NA	NA	Google Scholar
454	L POWELL - tabilab.cmpe.boun.edu.tr	a framework for understanding and detecting harassment in socialvr	NA	2018	NOT	NA	NA	Google Scholar
455	E Park, J Kim, H Lim - Journal of Multimedia Information System, 2017 - jmis.org	design and implementation of room finding application using vr	NA	2017	NOT	NA	NA	Google Scholar
456	V Milesen, DM Smed, RB Lind - 2017 - projekter.aau.dk	quality assessment of vr film	NA	2017	NOT	NA	NA	Google Scholar
457	A Sivanathan, JM Ritchie, T Lim - Journal of Engineering Design, 2017 - Taylor & Francis	a novel design engineering review system with searchable content: knowledge engineering via real-time multimodal recording	NA	2017	VR	TRUE	NA	Google Scholar	TRUE		FALSE	Are queried executed in VR? VR aspect seems to be limited to CAD display, However doesn’t use current gen VR at all
458	B Diallo, M Lupu - Current Challenges in Patent Information Retrieval, 2017 - Springer	future patent search	NA	2017	NOT	NA	NA	Google Scholar
459	CW Belter - Scientometrics, 2017 - Springer	a relevance ranking method for citation-based search results	NA	2017	NOT	NA	NA	Google Scholar
460	JN Levy - 2017 - digitalcommons.odu.edu	eye tracking as a control interface for tele-operation during a visual search task	NA	2017	NOT	NA	NA	Google Scholar
461	P ELIÁŠ - 2017 - is.muni.cz	similarity-based searching anf filtering in motion data	NA	2017			Offline	Google Scholar
462	H Jeǵou - Frontiers of Multimedia Research, 2017 - dl.acm.org	efficient similarity search	NA	2017	NOT	NA	NA	Google Scholar
463	AA Thabit, HT Ziboon - researchgate.net	search by publication title or keyword sorted by: newest	NA	2017			Retrieval-Error	Google Scholar
464	M Harracá, B Coriat - academia.edu	business models and organizational forms: searching the edge of innovation in google and amazon	NA	2017	NOT	NA	NA	Google Scholar
465	HC Huurdeman, ML Wilson, J Kamps - Proceedings of the 2016 ACM on …, 2016 - dl.acm.org	active and passive utility of search interface features in different information seeking task stages	NA	2016	NOT	NA	NA	Google Scholar
466	G Xu, X Li, H Zhou, J Lei… - International Journal of …, 2016 - article.nadiapub.com	gait analysis management and diagnosis in a prototype virtual reality environment	NA	2016	VR	TRUE	NA	Google Scholar	TRUE		FALSE	Same research as #466
467	R González-Ibáñez, JL Varela-Otárola… - Proceedings of the …, 2016 - dl.acm.org	evaluating body-centered interactions in an image search task	NA	2016	NOT	NA	NA	Google Scholar
468	A Gupta, A Dixit, AK Sharma - International Conference on Recent Trends on … - jncet.org	recent trends in effective design of search engines	NA	2016	NOT	NA	NA	Google Scholar
469	R González-Ibáñez, M Escobar-Macaya… - Proceedings of the 79th …, 2016 - dl.acm.org	using low-cost electroencephalography (eeg) sensor to identify perceived relevance on web search	NA	2016	NOT	NA	NA	Google Scholar
470	R González-Ibáñez, C Barrera-Pulgar… - Proceedings of the …, 2016 - dl.acm.org	evaluating touch-based interactions in an image search task	NA	2016	NOT	NA	NA	Google Scholar
471	N Ashrafi-Amiri, J Al-Sader - Thesis, 2016 - gupea.ub.gu.se	effects of confirmation bias on web search engine results and a differentiation between non-assumptive versus assumptive search queries	NA	2016	NOT	NA	NA	Google Scholar
472	Y Tzitzikas, N Bailly, P Papadakos… - International …, 2016 - pdfs.semanticscholar.org	using preference-enriched faceted search for species identification	NA	2016	NOT	NA	NA	Google Scholar
473	T Ruotsalo, G Jacucci, P Myllymäki, S Kaski - Commun. ACM, 2015 - m-cacm.acm.org	interactive intent modeling: information discovery beyond search.	NA	2015	NOT	NA	NA	Google Scholar
474	JR Trippas, D Spina, M Sanderson… - … Interfaces and Systems, 2015 - dl.acm.org	results presentation methods for a spoken conversational search system	NA	2015	NOT	NA	NA	Google Scholar
475	T RUOTSALO, G JACUCCI… - … OF THE ACM, 2015 - assets.ctfassets.net	the system should let users incrementally direct their search toward relevant, though not initially obvious, information.	NA	2015	NOT	NA	NA	Google Scholar
476	G Dange, R Jamgekar, S Ubale - Citeseer	a context-aware search system for smart phones based on context-aware infrastructure	NA	2015	NOT	NA	NA	Google Scholar
477	T Gross, AG Taylor, DN Joudrey - Cataloging & classification …, 2015 - Taylor & Francis	still a lot to lose: the role of controlled vocabulary in keyword searching	NA	2015	NOT	NA	NA	Google Scholar
478	G FERRARI - 2015 - politesi.polimi.it	a model to deploy enterprise search engines for big data handling in the product development process	NA	2015	NOT	NA	NA	Google Scholar
479	T Ruotsalo, J Peltonen, MJA Eugster… - … in Computing Systems, 2014 - dl.acm.org	intentradar: search user interface that anticipates user's search intents	NA	2014	NOT	NA	NA	Google Scholar
480	TSMT Wook, SS Salim - Universal access in the information society, 2014 - Springer	visual interface for searching and browsing children's webopac	NA	2014	VR	TRUE	NA	Google Scholar	FALSE			Not in VR
481	T Jiang - Library and Information Sciences, 2014 - oapen.org	exploratory search: a critical analysis of the theoretical foundations, system features, and research trends	NA	2014	NOT	NA	NA	Google Scholar
482	E Menard, N Khashman - Library Hi Tech, 2014 - emeraldinsight.com	image retrieval behaviours: users are leading the way to a new bilingual search interface	NA	2014	NOT	NA	NA	Google Scholar
483	M Funk, R Boldt, M Eisele, T Yalcin, N Henze… - Mensch & …, 2014 - books.google.com	visualizing locations for a search engine for the physical world.	NA	2014	NOT	NA	NA	Google Scholar
484	K Konyushkova, K Athukorala, I Kosunen, A Reijonen… - bayesopt.github.io	bayesian optimization in interactive scientific search	NA	2014	NOT	NA	NA	Google Scholar
485	DGV Henriques - pdfs.semanticscholar.org	lspeakit: immersive interface for 3d object search	NA	2014	VR	TRUE	NA	Google Scholar	TRUE		TRUE	User can retrieval 3d objects by inputing an approximation of their shape in VR or using voice recognition
486	R Warren, D Evans - dbdump.org	3d virtual worlds as search, discovery and retrieval engines	NA	2014	VR	TRUE	NA	Google Scholar	FALSE		TRUE	System not in VR
487	K Schoeffmann, D Ahlström… - IEEE Transactions on …, 2014 - ieeexplore.ieee.org	3-d interfaces to improve the performance of visual known-item search	NA	2014	NOT	NA	NA	Google Scholar
488	R Michalski - Displays, 2014 - Elsevier	the influence of color grouping on users' visual search behavior and preferences	NA	2014	NOT	NA	NA	Google Scholar
489	YM Jang, R Mallipeddi, M Lee - User Modeling and User-Adapted …, 2014 - Springer	identification of human implicit visual search intention based on eye movement and pupillary analysis	NA	2014	NOT	NA	NA	Google Scholar
490	A Chevalier, AC Maury… - Behaviour & Information …, 2014 - Taylor & Francis	the influence of the search complexity and the familiarity with the website on the subjective appraisal of aesthetics, mental effort and usability	NA	2014	NOT	NA	NA	Google Scholar
491	PK Sarma - 2014 - search.proquest.com	statistical models for visual search process	NA	2014	NOT	NA	NA	Google Scholar
492	A Beltran, C Abargues, C Granell, M Núñez… - Multimedia tools and …, 2013 - Springer	a virtual globe tool for searching and visualizing geo-referenced media resources in social networks	NA	2013	VR	TRUE	NA	Google Scholar	FALSE		TRUE	Not in VR
493	M Csernoch, G Bujdosó, M Borbély… - 2013 IEEE 4th …, 2013 - ieeexplore.ieee.org	libsearchnet: analyses of library log files to identify search flows	NA	2013	NOT	NA	NA	Google Scholar
494	EA Lmaati, AA Ouahman, MN Kaddioui… - International Journal of …, 2013 - researchgate.net	a shape based method for searching in 3d databases	NA	2013	NOT	NA	NA	Google Scholar
495	J Bernard, N Wilhelm, B Krüger, T May… - IEEE transactions on …, 2013 - ieeexplore.ieee.org	motionexplorer: exploratory search in human motion capture data based on hierarchical aggregation	NA	2013	NOT	NA	NA	Google Scholar
496	E Ménard, N Khashman, J Dorey - … Conference of Design, User …, 2013 - Springer	two solitudes revisited: a cross-cultural exploration of online image searcher's behaviors	NA	2013	NOT	NA	NA	Google Scholar
497	C Chen - Mapping Scientific Frontiers, 2013 - Springer	trajectories of search	NA	2013	NOT	NA	NA	Google Scholar
498	K Gkoutzis - 2013 - pearl.plymouth.ac.uk	a semantic web based search engine with x3d visualisation of queries and results	NA	2013	NOT	NA	NA	Google Scholar
499	H Wang - 2013 - ebot.gmu.edu	distributed catalogue search of earth observation data	NA	2013	NOT	NA	NA	Google Scholar
500	T Bouchara, C Jacquemin, BFG Katz - ACM Transactions on Applied …, 2013 - dl.acm.org	cueing multimedia search with audiovisual blur	NA	2013	NOT	NA	NA	Google Scholar
501	M Ravichandran, N MURUGESAPANDIAN - 2013 - 14.139.186.108	ict based information search patterns of students and research scholars of engineering colleges in chennai, kanchipuram and thiruvallur districts of tamilnadu: a …	NA	2013	NOT	NA	NA	Google Scholar
502	R Wason, V Jain, GS Narula, A Balyan - Iran Journal of Computer Science, 2019 - Springer	deep understanding of 3-d multimedia information retrieval on social media: implications and challenges	NA	2019	VR	TRUE	NA	Google Scholar	FALSE			Neither a system nor about VR
503	W Büschel, A Mitschick, R Dachselt - … of the 2018 Conference on Human …, 2018 - dl.acm.org	here and now: reality-based information retrieval: perspective paper	NA	2018	AR	NA	NA	Google Scholar
504	JS Culpepper, F Diaz, MD Smucker - ACM SIGIR Forum, 2018 - dl.acm.org	research frontiers in information retrieval: report from the third strategic workshop on information retrieval in lorne (swirl 2018)	NA	2018	VR	TRUE	NA	Google Scholar	FALSE		TRUE	VR only mentioned twice in a summary of a workshop, no Research on IR in VR
505	D Zibion - 2018 - aaltodoc.aalto.fi	development of a bim-enabled software tool for facility management using interactive floor plans, graph-based data management and granular information retrieval	NA	2018	NOT	NA	NA	Google Scholar
506	RJC Costa - 2018 - repositorio.ul.pt	virtual tutor: information retrieval in moodle and parametrization via a backoffice application	NA	2018	NOT	NA	NA	Google Scholar
507	N Verma - 2017 - repositories.lib.utexas.edu	conducting eye tracking studies in interactive information retrieval	NA	2017	NOT	NA	NA	Google Scholar
508	M Mentzelopoulos, J Ferguson… - International …, 2016 - westminsterresearch.westminster.ac …	perceptual user interface framework for immersive information retrieval environments (an experimental framework for testing and rapid iteration)	NA	2016	VR	TRUE	NA	Google Scholar	TRUE		FALSE	Paper features two systems , one is in VR but is not an IR system with search
509	M Mentzelopoulos, J Ferguson… - … Journal of Interactive …, 2016 - pdfs.semanticscholar.org	perceptual user interface framework for immersive information retrieval environments	NA	2016	VR	TRUE	NA	Google Scholar	TRUE		FALSE	Same research as #508
510	CX Zhai, S Massung - 2016 - books.google.com	text data management and analysis: a practical introduction to information retrieval and text mining	NA	2016	NOT	NA	NA	Google Scholar
511	SI Bakhshi - Journal of Library and Information Communication …, 2016 - indianjournals.com	multimedia information retrieval and metadata standards	NA	2016	NOT	NA	NA	Google Scholar
512	V Santos, L Amaral, HMR Gonçalves - 2016 - researchgate.net	handbook of research on innovations in information retrieval, analysis, and management	NA	2016	NOT	NA	NA	Google Scholar
513	S Penco - EVA 2015 Florence, 2015 - books.google.com	methodologies and technologies for restoration. smarticon: information retrieval and the rediscovery of an important …	NA	2015	NOT	NA	NA	Google Scholar
514	A Holzinger - Biomedical Informatics, 2014 - Springer	lecture 4 biomedical databases: acquisition, storage, information retrieval, and use	NA	2014	NOT	NA	NA	Google Scholar
515	A Ajanki - 2013 - aaltodoc.aalto.fi	inference of relevance for proactive information retrieval	NA	2013	NOT	NA	NA	Google Scholar
516	R Raieli - 2013 - books.google.com	multimedia information retrieval: theory and techniques	NA	2013	NOT	NA	NA	Google Scholar
517	X Li, W Yi, HL Chi, X Wang, APC Chan - Automation in Construction, 2018 - Elsevier	a critical review of virtual and augmented reality (vr/ar) applications in construction safety	NA	2018	VR	FALSE	NA	Google Scholar
518	S Arlati, D Spoladore, D Baldassini, M Sacco… - … Reality, Virtual Reality …, 2018 - Springer	virtualcruisetour: an ar/vr application to promote shore excursions on cruise ships	NA	2018	VR	FALSE	NA	Google Scholar
519	P Miltenoff - Augmented and Virtual Reality in Libraries, 2018 - books.google.com	vr, ar, and video 360	NA	2018	VR	FALSE	NA	Google Scholar
520	MA Farahani, K Yamamoto - 2016 11th International …, 2016 - ieeexplore.ieee.org	development of ar/vr navigation system using non-linguistic information	NA	2016	VR	FALSE	NA	Google Scholar
521	AY Chen, JC Chu - Journal of Computing in Civil Engineering, 2016 - ascelibrary.org	tdvrp and bim integrated approach for in-building emergency rescue routing	NA	2016	NOT	NA	NA	Google Scholar
522	MJ Nelson - Proceedings of the Annual Conference of …, 2013 - journals.library.ualberta.ca	3d visualization of document retrieval spaces using vrml	NA	2013			Too old	Google Scholar
523	Y Peng, L Chen, Q Li, Z Zhu, J Dong… - … on Virtual-Reality …, 2013 - dl.acm.org	mpvr: a multi-perspective visual retrieval toolkit for multi-dimensional data	NA	2013	VR	TRUE	NA	Google Scholar	FALSE		TRUE	System is about Visual Retrieval not VR
524	Ariyanto Y., Harijanto B., Setiawan A., Adhisuwignjo S., Rohadi E.	integration of digital library server with service oriented architecture (soa) based on cloud computing using proxmox server	10.1088/1742-6596/1402/7/077054	2019	NOT	NA	NA	Scopus
525	Meena Y.K., Cecotti H., Wong-Lin K.F., Prasad G.	design and evaluation of a time adaptive multimodal virtual keyboard	10.1007/s12193-019-00293-z	2019	NOT	NA	NA	Scopus
526	Berrezzoug S., Boudjemai A., Bendimerad F.T.	interactive design and multidisciplinary optimization of geostationary communication satellite	10.1007/s12008-019-00590-7	2019	NOT	NA	NA	Scopus
527	Xi M., Adcock M., McCollouch J.	an end-to-end augmented reality solution to support aquaculture farmers with data collection, storage, and analysis	10.1145/3359997.3365721	2019	AR	NA	NA	Scopus
528	Akbaş A., Marszałek W., Kamieniarz A., Polechoński J., Słomka K.J., Juras G.	application of virtual reality in competitive athletes - a review	10.2478/hukin-2019-0023	2019	VR	FALSE	NA	Scopus
529	Narasimha S., Dixon E., Bertrand J.W., Chalil Madathil K.	an empirical study to investigate the efficacy of collaborative immersive virtual reality systems for designing information architecture of software systems	10.1016/j.apergo.2019.05.009	2019	VR	FALSE	NA	Scopus
530	Demir A., Eldeeb S., Akcakaya M., Erdogmus D.	dynamic system identification for guidance of stimulation parameters in haptic simulation environments	10.1109/MLSP.2019.8918815	2019	VR	FALSE	NA	Scopus
531	Sakamoto T., Yasuda H., Tsujimoto A., Iwamoto M., Hayakawa Y., Usami T., Tsubouchi K., Shimosaka M.	demo: cityatmosphere: vr image to glimpse wishes in the air	10.1145/3341162.3343774	2019	VR	TRUE	NA	Scopus	TRUE		FALSE	Data art in VR based on search query data but no user search at all
532	Xue Y., Wang X., Wu Z., Wang X., Zhou M.	application of myo gesture recognition method in ancient building roaming system [myo手势识别方法在古建筑漫游系统中的应用]	10.16182/j.issn1004731x.joss.18-0847	2019			non-English	Scopus
533	Zhang K.	research on the optimizing method of question answering system in natural language processing	10.1109/ICVRIS.2019.00069	2019	NOT	NA	NA	Scopus
534	Ding X.	design of practical information multidimensional integration system for higher vocational ideological and political courses facing big data	10.1109/ICVRIS.2019.00100	2019	NOT	NA	NA	Scopus
535	Hein P., Bernhagen M., Bullinger A.C.	improving visual attention guiding by differentiation between fine and coarse navigation	10.1109/VS-Games.2019.8864539	2019	AR		NA	Scopus
536	Brungart D., Kruger S., Kwiatkowski T., Heil T., Highland K.B., Cohen J., Kokx-Ryan M., Schurman J., Zaleski-King A., Zion D.	the effects of blast-related neurotrauma on aurally aided visual search while standing and walking	10.1089/neu.2018.5630	2019	NOT	NA	NA	Scopus
537	Hu J., Zhang B., Wang D.	application of virtual reality technology in library visual information retrieval	10.1088/1757-899X/569/3/032062	2019	VR	TRUE	NA	Scopus	TRUE		TRUE	Same research as #341
538	Alekseev V., Lakomov D., Shishkin A., Al Maamari G., Nasraoui M.	simulation images of external objects in a virtual simulator for training human-machine systems operators	10.1088/1742-6596/1278/1/012032	2019	NOT	NA	NA	Scopus
539	Mikhail M., Mithani K., Ibrahim G.M.	presurgical and intraoperative augmented reality in neuro-oncologic surgery: clinical experiences and limitations	10.1016/j.wneu.2019.04.256	2019	VR	FALSE	NA	Scopus
540	Jeong J.-S., Song M.-H., Lee S.-H., Kim M., Baek N., Yoo K.-H.	a web-based 3d ontology navigation system for spinal disease diagnosis	10.1007/s11227-017-1975-0	2019	NOT	NA	NA	Scopus
541	Ji X., Li Y., Liu H., Tian Y., Wang Z., Huo M.	agent-based mr simulation as a tool for combat search and rescue command and control	10.1145/3348488.3348489	2019	VR	FALSE	NA	Scopus
542	Zhan J., Dong X., Hong F., Guan X., Wang Z.	real-time functional model and verification of intelligent vehicle sensors [智能汽车传感器实时功能模型及验证]	10.19562/j.chinasae.qcgc.2019.07.001	2019			non-English	Scopus
543	Fatema T., Khan A.E., Shams M., Hossain M.G.S., Momen S.	bazaar mind: a virtual shopping assistant	10.1109/ICCSRE.2019.8807446	2019	NOT	NA	NA	Scopus
544	Yuan Y., Wang Y., Wang R., Huang J.	halo: accelerating flow classification for scalable packet processing in nfv	10.1145/3307650.3322272	2019	NOT	NA	NA	Scopus
545	Vogt S., Skjæret-Maroni N., Neuhaus D., Baumeister J.	virtual reality interventions for balance prevention and rehabilitation after musculoskeletal lower limb impairments in young up to middle-aged adults: a comprehensive review on used technology, balance outcome measures and observed effects	10.1016/j.ijmedinf.2019.03.009	2019	VR	FALSE	NA	Scopus
546	Gutierrez A.C., Gutierrez M.C., Rhyner A.M., Ruiz O.E., Eisenhoffer G.T., Wythe J.D.	fishnet: an automated relational database for zebrafish colony management	10.1371/journal.pbio.3000343	2019	NOT	NA	NA	Scopus
547	Yan Z., Li J., Wu Y., Yang Z.	motion parameter prediction for underwater moving obstacle based on forward looking sonar [基于前视声呐的水下移动障碍物运动参数预测]	10.13245/j.hust.190520	2019			non-English	Scopus
548	Casazza M., Bouet M., Secci S.	availability-driven nfv orchestration	10.1016/j.comnet.2019.02.017	2019	NOT	NA	NA	Scopus
549	Teo T., Lawrence L., Lee G.A., Billinghurst M., Adcock M.	mixed reality remote collaboration combining 360 video and 3d reconstruction	10.1145/3290605.3300431	2019	VR	FALSE	NA	Scopus
550	Lu D., Huang D., Rai A.	fmhash: deep hashing of in-air-handwriting for user identification	10.1109/ICC.2019.8761508	2019	VR	TRUE	NA	Scopus	TRUE		FALSE	doesn’t feature user search at all
551	Selak Š., Bacaicoa O., Gabrovec B.	can we manage frailty at individual level by the use of information and communication technologies: a narrative literature review [ali lahko s pomočjo informacijsko-komunikacijskih tehnologij obvladujemo krhkost na ravni posameznika: narativni pregled literature]	10.6016/ZdravVestn.2865	2019	NOT	NA	NA	Scopus
552	Tobita H.	double-volante: double cursor interactions to move obstacles for browsing and navigation	10.1109/SII.2019.8700461	2019	VR	TRUE	NA	Scopus	FALSE			Not in VR
553	Papanikolaou I.G., Haidopoulos D., Paschopoulos M., Chatzipapas I., Loutradis D., Vlahos N.F.	changing the way we train surgeons in the 21th century: a narrative comparative review focused on box trainers and virtual reality simulators	10.1016/j.ejogrb.2019.01.016	2019	VR	FALSE	NA	Scopus
554	Zou S., Lin J., Wang H., Lv H., Feng G.	an effective method for service components selection based on micro-canonical annealing considering dependability assurance	10.1007/s11704-017-6317-0	2019	NOT	NA	NA	Scopus
555	Sharma T., Siddiqi M.I.	in silico identification and design of potent peptide inhibitors against pdz-3 domain of postsynaptic density protein (psd-95)	10.1080/07391102.2018.1454851	2019	NOT	NA	NA	Scopus
556	Al-Shahrestani F., Sørensen M.S., Andersen S.A.W.	performance metrics in mastoidectomy training: a systematic review	10.1007/s00405-018-05265-9	2019	VR	FALSE	NA	Scopus
557	Rodríguez F.L., Dias U.S., Campelo D.R., Albuquerque R.O., Lim S.-J., Villalba L.J.G.	qos management and flexible traffic detection architecture for 5g mobile networks	10.3390/s19061335	2019	NOT	NA	NA	Scopus
558	Bian Y., Zhou C., Chen Y., Zhao Y., Liu J., Yang C., Meng X.	explore the weak association between flow and performance based on a visual search task paradigm in virtual reality	10.1109/VR.2019.8798237	2019	VR	FALSE	NA	Scopus
559	McNamara A., Boyd K., George J., Suther A., Jones W., Oh S.	information placements in virtual reality	10.1109/VR.2019.8797910	2019	VR	FALSE	NA	Scopus
560	Bréchet L., Mange R., Herbelin B., Theillaud Q., Gauthier B., Serino A., Blanke O.	first-person view of one’s body in immersive virtual reality: influence on episodic memory	10.1371/journal.pone.0197763	2019	VR	FALSE	NA	Scopus
561	Techasarntikul N., Mashita T., Ratsamee P., Uranishi Y., Takemura H., Orlosky J., Kiyokawa K.	evaluation of pointing interfaces with an ar agent for multi-section information guidance	10.1109/VR.2019.8798061	2019	AR	NA	NA	Scopus
562	Mirhosseini S., Ghahremani P., Ojar S., Marino J., Kaufrnan A.	exploration of large omnidirectional images in immersive environments	10.1109/VR.2019.8797777	2019	VR	FALSE	NA	Scopus
563	Bester P.A., De Vries A., Riekert S., Steegen K., van Zyl G., Goedhals D.	phylopi: an affordable, purpose built phylogenetic pipeline for the hiv drug resistance testing facility	10.1371/journal.pone.0213241	2019	NOT	NA	NA	Scopus
564	Jones M., Hippolite N., Patel R., Peters S., Singh P., Chen C.-Y., Wünsche B.C.	towards a graph-based approach for mesh healing for blocky objects with self-similarities	10.1109/IVCNZ.2018.8634737	2019	VR	FALSE	NA	Scopus
565	Wang K., Zhang Q., Liu C., Du Y., Chen N., Gao Y.	software-defined railway wireless communication network [面向软件定义的铁路无线通信网络]	10.16511/j.cnki.qhdxxb.2018.22.059	2019			non-English	Scopus
566	Dos Santos W.H.S., Silva R.M.G., Santos R.C.M., Moreno M.F.	a knowledge oriented virtual reality tool for exploring seismic data	10.1109/AIVR.2018.00045	2019	VR	TRUE	NA	Scopus	TRUE		FALSE	Same research as #567
567	Dos Santos W.H.S., Da Gama E Silva R.M., Santos R.C.M., Moreno M.F.	exploring seismic data through virtual reality and hybrid knowledge base	10.1109/AIVR.2018.00038	2019	VR	TRUE	NA	Scopus	TRUE		FALSE	User queries are executed prior to VR interaction
568	Lin P.-C., Mettrick D., Hung P.C.K., Iqbal F.	towards a music visualization on robot (mvr) prototype	10.1109/AIVR.2018.00060	2019	NOT	NA	NA	Scopus
569	Soon S., Lugmayr A., Woods A., Tan T.	understanding head-mounted display fov in maritime search and rescue object detection	10.1109/AIVR.2018.00023	2019	VR	FALSE	NA	Scopus
570	Soon S., Lugmayr A., Woods A., Tan T.	head-mounted fov simulator for user testing of maritime object detection tasks	10.1109/AIVR.2018.00039	2019	VR	FALSE	NA	Scopus
571	Sauter L., Rossetto L., Schuldt H.	exploring cultural heritage in augmented reality with gofind!	10.1109/AIVR.2018.00041	2019	AR	NA	NA	Scopus
572	Sato S., Harada T., Itagaki S., Suehiro A., Takamura T., Yamashita K., Ichikawa R., Sukoboshi K.	library shelf signs affect users' search time length: evidence from an experiment using a vr library system	10.1002/pra2.161	2019	VR	FALSE	NA	Scopus
573	Katragadda S., Mondal B.A., Deane A.	stereoscopic mixed reality in unmanned aerial vehicle search and rescue	10.2514/6.2019-0154	2019	VR	FALSE	NA	Scopus
574	Lupinetti K., Bonino B., Giannini F., Monti M.	exploring the benefits of the virtual reality technologies for assembly retrieval applications	10.1007/978-3-030-25965-5_5	2019	VR	TRUE	NA	Scopus	TRUE		FALSE	No search only browsing
575	Zaharuddin F.A., Ibrahim N., Rusli M.E., Mohd Mahidin E.M., Yusof A.M.	factors to consider when designing a virtual environment to treat stress	10.1007/978-3-030-34032-2_4	2019	VR	FALSE	NA	Scopus
576	Duane A., Gurrin C.	user interaction for visual lifelog retrieval in a virtual environment	10.1007/978-3-030-05710-7_20	2019	VR	TRUE	NA	Scopus	TRUE		TRUE	User can filter and search Lifelog data in VR
577	Huang Y.-C., Hu S.-Y., Wang S.-T., Huang S.C.-C.	exploration of virtual reality-based online shopping platform	10.1007/978-3-030-23525-3_11	2019	VR	FALSE	NA	Scopus
578	Sharma R., Uniyal S., Gera V.	performing interest mining on tweets of twitter users for recommending other users with similar interests	10.1007/978-981-13-1708-8_55	2019	NOT	NA	NA	Scopus
579	Sugimoto S., Miyamori H.	gazone: vr image browsing system providing feelings of happiness	10.1007/978-3-030-34644-7_44	2019	VR	FALSE	NA	Scopus
580	Połap D., Kęsik K., Woźniak M.	accident prevention system during immersion in virtual reality	10.1007/978-3-319-98678-4_56	2019	VR	FALSE	NA	Scopus
581	Strintzis M., Mademlis A., Kostopoulos K., Moustakas K., Tzovaras D.	a novel 2d urban map search framework based on attributed graph matching	10.1109/MMUL.2009.59	2019	NOT	NA	NA	Scopus
582	De Araújo A.V.L., Neiva J.F.D.O., Monteiro C.B.D.M., Magalhães F.H.	efficacy of virtual reality rehabilitation after spinal cord injury: a systematic review	10.1155/2019/7106951	2019	VR	FALSE	NA	Scopus
583	Salmerón Núñez J.M., García Sánchez R., Ordoñez García J.	vr medical treatments. a 15-year statistical overview	10.1007/978-3-030-12346-8_49	2019	VR	FALSE	NA	Scopus
584	Theis S., Schäfer D., Schäfer K., Rasche P., Wille M., Jochems N., Mertens A.	what do you need to know to stay healthy? – health information needs and seeking behaviour of older adults in germany	10.1007/978-3-319-96077-7_55	2019	NOT	NA	NA	Scopus
585	Weber A., Nickel P., Hartmann U., Friemert D., Karamanidis K.	capture of stability and coordination indicators in virtual training scenarios for the prevention of slip, trip, and fall (stf) accidents	10.1007/978-3-030-22216-1_16	2019	VR	FALSE	NA	Scopus
586	Sanders B., Vincenzi D., Holley S., Shen Y.	traditional vs gesture based uav control	10.1007/978-3-319-94346-6_2	2019	NOT	NA	NA	Scopus
587	Rahim M.H., Javaid N., Rahim S., Naz M., Akbar M., Javed F.	weighted cuckoo search based load balanced cloud for green smart grids	10.1007/978-3-319-93554-6_23	2019	NOT	NA	NA	Scopus
588	Nguyen T.G., Phan T.V., Nguyen B.T., So-In C., Baig Z.A., Sanguanpong S.	search: a collaborative and intelligent nids architecture for sdn-based cloud iot networks	10.1109/ACCESS.2019.2932438	2019	NOT	NA	NA	Scopus
589	Artem K., Holoshchuk R., Kunanets N., Shestakevysh T., Rzheuskyi A.	information support of scientific researches of virtual communities on the platform of cloud services	10.1007/978-3-030-01069-0_22	2019	NOT	NA	NA	Scopus
590	Jacho-Guanoluisa N., Albiol-Pérez S., Valdivia-Salas S., Jariod-Gaudes R., Collazos C.A., Fardoun H.M.	effects of extrinsic feedback in virtual rehabilitation for children with cerebral palsy: a comprehensive systematic review	10.1007/978-3-030-16785-1_1	2019	VR	FALSE	NA	Scopus
591	Zhang F., Wei Q., Xu L.	an fast simulation tool for fluid animation in vr application based on gpus	10.1007/s11042-019-08002-4	2019	VR	FALSE	NA	Scopus
592	Donald F.M., Donald C.	is cctv surveillance as effective as popular television crime series suggest? cognitive challenges	10.1007/978-3-319-96077-7_44	2019	NOT	NA	NA	Scopus
593	He M., Zeng G., Zhang J., Zhang L., Chen Y., Yiu S.M.	a new privacy-preserving searching model on blockchain	10.1007/978-3-030-12146-4_16	2019	NOT	NA	NA	Scopus
594	Barcellos E.E.I., Botura G., Jr., Barcellos E.I., Nakata M.K., Barcellos L.I.	disruptive games: power and control or fantasy and entertainment	10.1007/978-3-319-94619-1_35	2019	NOT	NA	NA	Scopus
595	Xu J., Xu Y., Guan Y., Zhang W.	mixed tiling scheme for adaptive vr streaming	10.1007/978-981-13-8138-6_26	2019	VR	FALSE	NA	Scopus
596	Gruendner J., Schwachhofer T., Sippl P., Wolf N., Erpenbeck M., Gulden C., Kapsner L.A., Zierk J., Mate S., Stürzl M., Croner R., Prokosch H.-U., Toddenroth D.	ketos: clinical decision support and machine learning as a service – a training and deployment platform based on docker, omop-cdm, and fhir web services	10.1371/journal.pone.0223010	2019	NOT	NA	NA	Scopus
597	Shahabi C., Banaei-Kashani F., Khoshgozaran A., Nocera L., Xing S.	geodec: a framework to effectively visualize and query geospatial data for decision-making	10.1109/MMUL.2010.1	2019	NOT	NA	NA	Scopus
598	Subhedar S., Gupta N.K., Jain A.	identification of living human objects from collapsed architecture debris to improve the disaster rescue operations using iot and augmented reality	10.1007/978-3-030-23528-4_71	2019	AR	NA	NA	Scopus
599	Thapa V., Sunuwar J., Pradhan R.	finger spelling recognition for nepali sign language	10.1007/978-981-13-1280-9_22	2019	NOT	NA	NA	Scopus
600	Iuzzolino M.L., Walker M.E., Szafir D.	virtual-to-real-world transfer learning for robots on wilderness trails	10.1109/IROS.2018.8593883	2018	NOT	NA	NA	Scopus
601	Sunda N., Tobitani K., Takemoto A., Tani I., Tani Y., Fujiwara T., Nagata N., Morita N.	impression estimation model and pattern search system based on style features and kansei metric	10.1145/3281505.3281610	2018	NOT	NA	NA	Scopus
602	Kuwahara T., Kuroda T., Nakanoya M., Yakuwa Y., Shimonishi H.	scalable declarative it system update automation by a∗ search with critical-element heuristics	10.1109/CloudNet.2018.8549556	2018	NOT	NA	NA	Scopus
603	Salman M., Husna D., Apriliani S.G., Pinem J.G.	anomaly based detection analysis for intrusion detection system using big data technique with learning vector quantization (lvq) and principal component analysis (pca)	10.1145/3293663.3293683	2018	NOT	NA	NA	Scopus
604	Mu Z., Jiang L., Zhu G.	outpatient medicine query system based on.net	10.1109/ICVRIS.2018.00081	2018	NOT	NA	NA	Scopus
605	Qiu J.	development and implementation of entrepreneurial management system for college students based on b/s structure	10.1109/ICVRIS.2018.00127	2018	NOT	NA	NA	Scopus
606	Wang W., Li X., Deng Z.	the development and application of 3-d visual display platform for safety monitoring information of hydropower project	10.1088/1755-1315/189/2/022050	2018	VR	TRUE	NA	Scopus	TRUE		FALSE	Proposed system doesn’t feature search functionality
607	Yoon J.W., Hong T.Y., Choi J.W., Park C.Y., Kim K.B., Yu H.C.	evaluation of p2p and cloud computing as platform for exhaustive key search on block ciphers	10.1007/s12083-018-0641-5	2018	NOT	NA	NA	Scopus
608	Bobrova E.V., Frolov A.A., Reshetnikova V.V.	methods and approaches to optimizing control using a brain–computer interface system by healthy subjects and patients with motor disorders	10.1007/s11055-018-0667-4	2018	NOT	NA	NA	Scopus
609	Zhang Z., Zhong S., Wu Y., Wang J.	collaborative reranking: a novel approach for hand pose estimation [基于协同重排序的手势识别方法]	10.3724/SP.J.1089.2018.16916	2018			non-English	Scopus
610	Lee J., Kim J., Ahn J., Woo W.	mobile risk management for wooden architectural heritage in korea using hbim and vr	10.1109/DigitalHeritage.2018.8810133	2018	VR	FALSE	NA	Scopus
611	Burloiu G., Mihai V., Damian Ş.	layered motion and gesture sonification in an interactive installation	10.17743/jaes.2018.0047	2018	NOT	NA	NA	Scopus
612	Fathoni K., Zikky M., Nurhayati A.S., Prasetyaningrum I.	application of k-nearest neighbor algorithm for puzzle game of human body's system learning on virtual mannequin	10.1109/iCAST1.2018.8751571	2018	NOT	NA	NA	Scopus
613	Larocca A.P.C., Ribeiro R.L., da Cruz Figueira A., de Oliveira P.T.M.E.S., Lulio L.C., Rangel M.A.C.	analysis of perception of vertical signaling of highways by drivers in a simulated driving environment	10.1016/j.trf.2018.06.034	2018	NOT	NA	NA	Scopus
614	Chou C.-C., Jeng A.-P., Chu C.-P., Chang C.-H., Wang R.-G.	generation and visualization of earthquake drill scripts for first responders using ontology and serious game platforms	10.1016/j.aei.2018.09.003	2018	NOT	NA	NA	Scopus
615	Negrello F., Settimi A., Caporale D., Lentini G., Poggiani M., Kanoulas D., Muratore L., Luberto E., Santaera G., Ciarleglio L., Ermini L., Pallottino L., Caldwell D.G., Tsagarakis N., Bicchi A., Garabini M., Catalano M.G.	humanoids at work: the walk-man robot in a postearthquake scenario	10.1109/MRA.2017.2788801	2018	VR	FALSE	NA	Scopus
616	Fida B., Cutolo F., di Franco G., Ferrari M., Ferrari V.	augmented reality in open surgery	10.1007/s13304-018-0567-8	2018	AR	NA	NA	Scopus
617	Giunchi D., James S., Steed A.	model retrieval by 3d sketching in immersive virtual reality	10.1109/VR.2018.8446609	2018	VR	TRUE	NA	Scopus	TRUE		TRUE	Gesture based query for 3d models in VR
618	Renner P., Blattgerste J., Pfeiffer T.	a path-based attention guiding technique for assembly environments with target occlusions	10.1109/VR.2018.8446127	2018	AR	NA	NA	Scopus
619	Stauffert J.-P., Niebling F., Latoschik M.E.	effects of latency jitter on simulator sickness in a search task	10.1109/VR.2018.8446195	2018	VR	FALSE	NA	Scopus
620	Wang B., Wang G., Sharf A., Li Y., Zhong F., Qin X., Cohenor D., Chen B.	active assembly guidance with online video parsing	10.1109/VR.2018.8446602	2018	NOT	NA	NA	Scopus
621	Renner P., Pfeiffer T.	attention guiding using augmented reality in complex environments	10.1109/VR.2018.8446396	2018	AR	NA	NA	Scopus
622	Giunchi D., James S., Steed A.	3d sketching for interactive model retrieval in virtual reality	10.1145/3229147.3229166	2018	VR	TRUE	NA	Scopus	TRUE		TRUE	Same research as #617
623	Ruan W., Appasani N., Kim K., Vincelli J., Kim H., Lee W.-S.	pictorial visualization of emr summary interface and medical information extraction of clinical notes	10.1109/CIVEMSA.2018.8439958	2018	NOT	NA	NA	Scopus
624	Zhi D., De Oliveira T.E.A., Da Fonseca V.P., Petriu E.M.	teaching a robot sign language using vision-based hand gesture recognition	10.1109/CIVEMSA.2018.8439952	2018	NOT	NA	NA	Scopus
625	Rehman A.U., Bermak A.	discriminant analysis of industrial gases for electronic nose applications	10.1109/CIVEMSA.2018.8439969	2018	NOT	NA	NA	Scopus
626	Ji W., Yin S., Wang L.	a virtual training based programming-free automatic assembly approach for future industry	10.1109/ACCESS.2018.2863697	2018	NOT	NA	NA	Scopus
627	Yang G., Yu H., Zhang H., Yu X.	a metadata-based representation method of the internet of things	10.1109/DSC.2018.00080	2018	NOT	NA	NA	Scopus
628	Pathak I., Tripathi A., Vidyarthi D.P.	a model for virtual network embedding using artificial bee colony	10.1002/dac.3573	2018	NOT	NA	NA	Scopus
629	Jiang B., Tan L., Chen X., Zhang W.	nlqa based knowledge search for virtual geographic environment	10.1109/ICVRV.2018.00019	2018	NOT	NA	NA	Scopus
630	Zhou A.J., Yang G.H.	minority report by lemur: supporting search engine with virtual reality	10.1145/3209978.3210179	2018	VR	TRUE	NA	Scopus	TRUE		TRUE	Same research as #630
631	Dahouei E.A.	a cloud-based dashboard for time series analysis on hot topics from social media	10.1109/ICECDS.2017.8389495	2018	NOT	NA	NA	Scopus
632	Otto K., Castner N., Geisler D., Kasneci E.	development and evaluation of a gaze feedback system integrated into eyetrace	10.1145/3204493.3204561	2018	VR	FALSE	NA	Scopus
633	Hürst W., Ouwehand K., Mengerink M., Duane A., Gurrin C.	geospatial access to lifelogging photos in virtual reality	10.1145/3210539.3210547	2018	VR	TRUE	NA	Scopus	TRUE		TRUE	Same research as #633
634	Herrador Colmenero L., Perez Marmol J.M., Martí-García C., Querol Zaldivar M.D.L.Á., Tapia Haro R.M., Castro Sánchez A.M., Aguilar-Ferrándiz M.E.	effectiveness of mirror therapy, motor imagery, and virtual feedback on phantom limb pain following amputation: a systematic review	10.1177/0309364617740230	2018	NOT	NA	NA	Scopus
635	Hong S., Mao B.	an interactive logistics centre information integration system using virtual reality	10.5194/isprs-archives-XLII-3-523-2018	2018	VR	FALSE	NA	Scopus
636	Gerry L., Ens B., Drogemuller A., Thomas B., Billinghurst M.	levity: a virtual reality system that responds to cognitive load	10.1145/3170427.3188479	2018	VR	FALSE	NA	Scopus
637	Liu J., Fan X., Xue Z., Tan Q.	framework and practice of integrated coastal zone management based on 3d earth model	10.1109/ICCSNT.2017.8343477	2018	VR	FALSE	NA	Scopus
638	Chu C.-Y., Patterson R.M.	soft robotic devices for hand rehabilitation and assistance: a narrative review	10.1186/s12984-018-0350-6	2018	NOT	NA	NA	Scopus
639	Tran T.D., Le L.B.	joint resource allocation and content caching in virtualized content-centric wireless networks	10.1109/ACCESS.2018.2804902	2018	NOT	NA	NA	Scopus
640	Li B.	design of english teaching system based on graph theory and virtual reality	10.26802/jaots.2018.05301	2018			unav.	Scopus
641	Zhao H., Swanson A., Weitlauf A., Warren Z., Sarkar N.	understanding fine motor patterns in children with autism using a haptic-gripper virtual reality system	10.1007/978-3-319-92049-8_48	2018	VR	FALSE	NA	Scopus
642	Watanabe K., Takahashi M.	control system design of a quadrotor moderating the virtual reality sickness	10.2514/6.2018-1916	2018	VR	FALSE	NA	Scopus
643	Zhao W., Zhuang P.	design and implementation of survey vehicle based on vr	10.1007/978-3-319-73564-1_65	2018	VR	FALSE	NA	Scopus
644	Sagayam K.M., Hemanth D.J., Vasanth X.A., Henesy L.E., Ho C.C.	optimization of a hmm-based hand gesture recognition system using a hybrid cuckoo search algorithm	10.1007/978-3-319-77625-5_4	2018	VR	FALSE	NA	Scopus
645	Nagamachi M.	history of kansei engineering and application of artificial intelligence	10.1007/978-3-319-60495-4_38	2018	VR	FALSE	NA	Scopus
646	Srivastava A.K., Kumar S., Zareapoor M.	self-organized design of virtual reality simulator for identification and optimization of healthcare software components	10.1007/s12652-018-1100-0	2018	VR	FALSE	NA	Scopus
647	Jez M., Fantoni C., Keber M., Rigutti S., Straga’ M., Miceu P., Ambrosio L., Carnaghi A., Gerbino W.	a shared immersive virtual environment for improving ship design review	10.3233/978-1-61499-870-9-770	2018	VR	FALSE	NA	Scopus
648	Hong X., Brooks S.	3d objects clouds: viewing virtual objects in interactive clouds	10.1109/TVCG.2018.2873724	2018	VR	TRUE	NA	Scopus	FALSE		TRUE	Not a VR system
649	Sucontphunt T., Mahaisavariya J.	automatic cartoon face composition using caricature traits	10.1007/978-3-319-93000-8_56	2018	VR	TRUE	NA	Scopus	FALSE			Not a VR system
650	Alfaro L., Linares R., Herrera J.	scientific articles exploration system model based in immersive virtual reality and natural language processing techniques	10.14569/IJACSA.2018.090736	2018	VR	TRUE	NA	Scopus	TRUE		TRUE	Duplicate of #102
651	Yun H., Lee J.W., Yang H.D., Yang J.H.	experimental design for multi-modal take-over request for automated driving	10.1007/978-3-319-92285-0_57	2018	VR	FALSE	NA	Scopus
652	Fan J., Wade J.W., Key A.P., Warren Z.E., Sarkar N.	eeg-based affect and workload recognition in a virtual driving environment for asd intervention	10.1109/TBME.2017.2693157	2018	VR	FALSE	NA	Scopus
653	Wen Y., Wang L., Peng W., Menhas M.I., Qian L.	application of intelligent virtual reference feedback tuning to temperature control in a heat exchanger	10.1007/978-981-13-2384-3_29	2018	NOT	NA	NA	Scopus
654	Baruah T.D.	e-learning as a medium for facilitating learners’ support services under open and distance learning: an evaluative study	10.1007/978-981-13-2300-3_5	2018	VR	FALSE	NA	Scopus
655	Dhameliya M., Sher S., Chowdhury S.	prototyping and simulated analysis of autonomous swarm-bots	10.1115/DETC2018-86226	2018	NOT	NA	NA	Scopus
656	Rahman S.M.M.	cyber-physical-social system between a humanoid robot and a virtual human through a shared platform for adaptive agent ecology	10.1109/JAS.2017.7510760	2018	NOT	NA	NA	Scopus
657	Doulamis A., Doulamis N., Protopapadakis E., Voulodimos A., Ioannides M.	4d modelling in cultural heritage	10.1007/978-3-319-75789-6_13	2018	NOT	NA	NA	Scopus
658	Jahani-Fariman H., Kavakli M., Boyali A.	matrack: block sparse bayesian learning for a sketch recognition approach	10.1007/s11042-017-4368-8	2018	NOT	NA	NA	Scopus
659	Cadilhac D.A., Busingye D., Li J.C., Andrew N.E., Kilkenny M.F., Thrift A.G., Thijs V., Hackett M.L., Kneebone I., Lannin N.A., Stewart A., Dempsey I., Cameron J.	development of an electronic health message system to support recovery after stroke: inspiring virtual enabled resources following vascular events (iverve)	10.2147/PPA.S154581	2018	NOT	NA	NA	Scopus
660	Fan H.-T., Guo J.-F., Zhang Y.-X., Gu Y.-X., Ning Z.-Q., Qiao Y.-J., Wang X.	the rational search for pde10a inhibitors from sophora flavescens roots using pharmacophoreand docking-based virtual screening	10.3892/mmr.2017.7871	2018	NOT	NA	NA	Scopus
661	Chiu C.-C., Lee L.-C.	system satisfaction survey for the app to integrate search and augmented reality with geographical information technology	10.1007/s00542-017-3333-9	2018	AR	NA	NA	Scopus
662	Kotani M., Goto K., Toyama M.	generating 3d virtual museum using supersql	10.1145/3151759.3151762	2017	VR	FALSE	NA	Scopus
663	Orlosky J., Kim P., Kiyokawa K., Mashita T., Ratsamee P., Uranishi Y., Takemura H.	vismerge: light adaptive vision augmentation via spectral and temporal fusion of non-visible light	10.1109/ISMAR.2017.19	2017	VR	FALSE	NA	Scopus
664	Zhou B., Jia Q., Chen Z.	the research and development of the earthquake ruins computer aided design system for rescue training	10.1109/ICISCE.2017.271	2017	VR	FALSE	NA	Scopus
665	Xie X., Yang X., Wang X., Jin H., Wang D., Ke X.	bfsi-b: an improved k-hop graph reachability queries for cyber-physical systems	10.1016/j.inffus.2017.02.009	2017	NOT	NA	NA	Scopus
666	Khan F.A., Ahmad A., Imran M., Alharbi M., Mujeeb-ur-rehman, Jan B.	efficient data access and performance improvement model for virtual data warehouse	10.1016/j.scs.2017.08.003	2017	NOT	NA	NA	Scopus
667	Ali Z.H., Ali H.A., Badawy M.M.	a new proposed the internet of things (iot) virtualization framework based on sensor-as-a-service concept	10.1007/s11277-017-4580-x	2017	NOT	NA	NA	Scopus
668	Tsai W.-L., Chung M.-F., Pan T.-Y., Hu M.-C.	train in virtual court: basketball tactic training via virtual reality	10.1145/3132390.3132394	2017	VR	FALSE	NA	Scopus
669	Skarlatos D., Kim N.S., Torrellas J.	pageforge: a near-memory content-aware page-merging architecture	10.1145/3123939.3124540	2017	NOT	NA	NA	Scopus
670	Sathia Bhama P.R.K., Hariharasubramanian V., Mythili O.P., Ramachandran M.	users’ domain knowledge prediction in e-learning with speech-interfaced augmented and virtual reality contents	10.1007/s10055-017-0321-4	2017	VR	FALSE	NA	Scopus
671	Detmer F.J., Hettig J., Schindele D., Schostak M., Hansen C.	virtual and augmented reality systems for renal interventions: a systematic review	10.1109/RBME.2017.2749527	2017	VR	FALSE	NA	Scopus
672	Boddien C., Heitmann J., Hermuth F., Lokiec D., Tan C., Wölbeling L., Jung T., Israel J.H.	sketchtab3d: a hybrid sketch library using tablets and immersive 3d environments	10.1145/3103010.3121029	2017	VR	FALSE	NA	Scopus
673	Burloiu G., Damian S., Golumbeanu B., Mihai V.	structured interaction in the soundthimble real-time gesture sonification framework	10.1145/3123514.3123543	2017	NOT	NA	NA	Scopus
674	Oiwa R., Ito T., Kawahara T.	timber health monitoring using piezoelectric sensor and machine learning	10.1109/CIVEMSA.2017.7995313	2017	NOT	NA	NA	Scopus
675	Hsu W.-C., Lin H.-C.K., Lin Y.-H.	the research of applying mobile virtual reality to martial arts learning system with flipped classroom	10.1109/ICASI.2017.7988228	2017	VR	FALSE	NA	Scopus
676	Ageev E.V., Benderskaya E.N.	natural computing: from natural phenomena to practical tasks	10.1109/SCM.2017.7970604	2017	NOT	NA	NA	Scopus
677	Vajak D., Livada Č.	combining photogrammetry, 3d modeling and real time information gathering for highly immersive vr experience	10.1109/ZINC.2017.7968669	2017	VR	FALSE	NA	Scopus
678	Xue Y., Gao S., Sun H., Qin W.	a chinese sign language recognition system using leap motion	10.1109/ICVRV.2017.00044	2017	NOT	NA	NA	Scopus
679	Li M., Jiang X., Gu N., Xu W., Xue J., Zhou B., Xu M.	efficiently disassemble-and-pack for mechanism	10.1109/ICVRV.2017.00031	2017	NOT	NA	NA	Scopus
680	Liu J., Jiang N., Zhou Z., Xu Y.	person re-identification with joint-loss	10.1109/ICVRV.2017.00010	2017	NOT	NA	NA	Scopus
681	Meng L., Sun K., Wei L., Guo S., Xu S.	optimal resource allocation mechanism for electric power wireless virtual networks	10.11999/JEIT161043	2017			non-English	Scopus
682	Gschwind M., Kaldewey T., Tam D.K.	optimizing the efficiency of deep learning through accelerator virtualization	10.1147/JRD.2017.2716598	2017	NOT	NA	NA	Scopus
683	Tran T.D., Le L.B.	joint resource allocation and content caching in virtualized multi-cell wireless networks	10.1109/GLOCOM.2017.8254695	2017	NOT	NA	NA	Scopus
684	Prexl M., Struebig K., Harder J., Hoehn A.	user studies of a head-mounted display for search and rescue teleoperation of uavs via satellite link	10.1109/AERO.2017.7943596	2017	VR	FALSE	NA	Scopus
685	Lui J.T., Hoy M.Y.	evaluating the effect of virtual reality temporal bone simulation on mastoidectomy performance: a meta-analysis	10.1177/0194599817698440	2017	VR	FALSE	NA	Scopus
686	Yu W., Zhang H.	3d reconstruction of indoor scenes based on feature and graph optimization	10.1109/ICVRV.2016.28	2017	NOT	NA	NA	Scopus
687	Tan S., Chen D., Guo C., Huang Z.	regression-based sparse coding for facial point detection	10.1109/ICVRV.2016.38	2017	NOT	NA	NA	Scopus
688	Martin K.A., Laviola J.J.	the transreality interaction platform: enabling interaction across physical and virtual reality	10.1109/iThings-GreenCom-CPSCom-SmartData.2016.54	2017	VR	FALSE	NA	Scopus
689	Modiri A., Gu X., Hagan A.M., Sawant A.	radiotherapy planning using an improved search strategy in particle swarm optimization	10.1109/TBME.2016.2585114	2017	NOT	NA	NA	Scopus
690	Teo T., Normal M., Adcock M., Thomas B.H.	data fragment: virtual reality for viewing and querying large image sets	10.1109/VR.2017.7892309	2017	VR	TRUE	NA	Scopus	TRUE		TRUE	Filter Query for images in VR
691	Ng A.K.T.	cognitive psychology and human factors engineering of virtual reality	10.1109/VR.2017.7892349	2017	VR	FALSE	NA	Scopus
692	Renner P., Pfeiffer T.	evaluation of attention guiding techniques for augmented reality-based assistance in picking and assembly tasks	10.1145/3030024.3040987	2017	AR	NA	NA	Scopus
693	Alhasan H., Hood V., Mainwaring F.	the effect of visual biofeedback on balance in elderly population: a systematic review	10.2147/CIA.S127023	2017	NOT	NA	NA	Scopus
694	Athar M., Lone M.Y., Jha P.C.	first protein drug target's appraisal of lead-likeness descriptors to unfold the intervening chemical space	10.1016/j.jmgm.2016.12.019	2017	NOT	NA	NA	Scopus
695	Gohari F.S., Haghighi H., Aliee F.S.	a semantic-enhanced trust based recommender system using ant colony optimization	10.1007/s10489-016-0830-y	2017	NOT	NA	NA	Scopus
696	Mohamed R.P., Xi F.J., Chen T.	a pose-based structural dynamic model updating method for serial modular robots	10.1016/j.ymssp.2016.08.026	2017	NOT	NA	NA	Scopus
697	[No author name available]	corrigendum to does a combination of virtual reality, neuromodulation and neuroimaging provide a comprehensive platform for neurorehabilitation? - a narrative review of the literature (front. hum. neurosci., (2016), 10, (284), 10.3389/fnhum.2016.00284)	10.3389/fnhum.2017.00053	2017	VR	FALSE	NA	Scopus
698	Tariq A., Foroosh H.	a context-driven extractive framework for generating realistic image descriptions	10.1109/TIP.2016.2628585	2017	NOT	NA	NA	Scopus
699	Wang K., Li H., Yu F.R., Wei W., Suo L.	interference alignment in virtualized heterogeneous cellular networks with imperfect channel state information	10.1109/TVT.2016.2562741	2017	NOT	NA	NA	Scopus
700	Csapo A.B., Nagy H., Kristjansson A., Wersenyi G.	evaluation of human-myo gesture control capabilities in continuous search and select operations	10.1109/CogInfoCom.2016.7804585	2017	NOT	NA	NA	Scopus
701	Kaliciak L., Myrhaug H., Goker A.	content-based image retrieval in augmented reality	10.1007/978-3-319-61118-1_13	2017	VR	TRUE	NA	Scopus	TRUE		FALSE	System only allows to select some information or not, no search functionality.
702	Zhu Z., Akhondi S.A., Nandal U., Doornenbal M., Gregory M.	selecting documents relevant for chemistry as a classification problem	10.1007/978-3-319-58694-6_31	2017	NOT	NA	NA	Scopus
703	Talukder M., Quazi A.	developing a research framework for virtual community systems	10.1504/IJWBC.2017.084415	2017	NOT	NA	NA	Scopus
704	Chiang M.-L., Wang J.-K., Feng L.-C., Chen Y.-S., Wang Y.-C., Kao W.-Y.	design and implementation of a lightweight kernel-level network intrusion prevention system for virtualized environment (short paper)	10.1007/978-3-319-72359-4_36	2017	NOT	NA	NA	Scopus
705	Mishra P., Pilli E.S., Varadharajan V., Tupakula U.	psi-netvisor: program semantic aware intrusion detection at network and hypervisor layer in cloud	10.3233/JIFS-169234	2017	NOT	NA	NA	Scopus
706	Niwa H., Nagata K., Ohta M., Yamashita K.	a product identification method for a mixed-reality web shopping system	10.1109/GCCE.2016.7800481	2016	AR	NA	NA	Scopus
707	Agarwal G., Prasad B., Garg R., Dutta T., Garg D., Gupta H.P.	a fast identity-independent expression recognition system for robust cartoonification using smart devices gorisha agarwal ronak garg divya garg	10.1145/3009977.3010055	2016	NOT	NA	NA	Scopus
708	Ma F., Chen J., Tong Y., Sun L.	an improved ann search algorithm for visual search applications	10.1145/3013971.3014011	2016	NOT	NA	NA	Scopus
709	Nie G., Liu Y., Wang Y.	dovcut: a draft based online video compositing system	10.1145/3013971.3013980	2016	NOT	NA	NA	Scopus
710	Yin C., Yang X.	real-time head pose estimation for driver assistance system using low-cost on-board computer	10.1145/3013971.3014015	2016	NOT	NA	NA	Scopus
711	Lam L.T., Lam M.K.	ehealth intervention for problematic internet use (piu)	10.1007/s11920-016-0747-5	2016	NOT	NA	NA	Scopus
712	Lee J., Lu Y., Xu Y., Song D.	visual programming for mobile robot navigation using high-level landmarks	10.1109/IROS.2016.7759449	2016	VR	FALSE	NA	Scopus
713	Yuan Y., Wang F.-Y., Zeng D.	developing a cooperative bidding framework for sponsored search markets – an evolutionary perspective	10.1016/j.ins.2016.07.041	2016	NOT	NA	NA	Scopus
714	Javor A., Ransmayr G., Struhal W., Riedl R.	parkinson patients' initial trust in avatars: theory and evidence	10.1371/journal.pone.0165998	2016	NOT	NA	NA	Scopus
715	Khanwalkar S., Balakrishna S., Jain R.	exploration of large image corpuses in virtual reality	10.1145/2964284.2967291	2016	VR	TRUE	NA	Scopus	TRUE		TRUE	Exploratory search in a graph starting with random results and with simple input
716	Khosravi P., Rezvani A., Wiewiora A.	the impact of technology on older adults' social isolation	10.1016/j.chb.2016.05.092	2016	NOT	NA	NA	Scopus
717	Clark A., Moodley D.	a system for a hand gesture-manipulated virtual reality environment	10.1145/2987491.2987511	2016	VR	FALSE	NA	Scopus
718	Whitmire E., Trutoiu L., Cavin R., Perek D., Scally B., Phillips J., Patel S.	eyecontact: scleral coil eye tracking for virtual reality	10.1145/2971763.2971771	2016	VR	FALSE	NA	Scopus
719	Pérez-Regidor L., Zarioh M., Ortega L., Martín-Santamaría S.	virtual screening approaches towards the discovery of toll-like receptor modulators	10.3390/ijms17091508	2016	NOT	NA	NA	Scopus
720	Cai Y., Yu F.R., Liang C., Sun B., Yan Q.	software-defined device-to-device (d2d) communications in virtual wireless networks with imperfect network state information (nsi)	10.1109/TVT.2015.2483558	2016	NOT	NA	NA	Scopus
721	Foit K., Gwiazda A., Banaś W.	a multi-agent approach to the simulation of robotized manufacturing systems	10.1088/1757-899X/145/5/052011	2016	VR	FALSE	NA	Scopus
722	Cohen R.A., Tian D., Vetro A.	attribute compression for sparse point clouds using graph transforms	10.1109/ICIP.2016.7532583	2016	VR	FALSE	NA	Scopus
723	Sawada H., Kitano S., Yokota S.	a hapto-tactile display for presenting virtual objects in human-scale tactual search	10.1109/HSI.2016.7529660	2016	VR	FALSE	NA	Scopus
724	Mocanu B., Mureean V., Mocanu M., Cristea V.	cloud live streaming system based on auto-adaptive overlay for cyber physical infrastructure	10.1145/2962564.2962571	2016	VR	FALSE	NA	Scopus
725	Maldonado C., Cota M.P.	software engineering-software development for e, v, m learning with a high degree of usability for users with various disabilities [ingeniería de software-desarrollo de sistemas e, v, m learning con un alto grado de usabilidad para usuarios con discapacidades varias]	10.1109/CISTI.2016.7521473	2016			non-English	Scopus
726	Gandrud J., Interrante V.	predicting destination using head orientation and gaze direction during locomotion in vr	10.1145/2931002.2931010	2016	VR	FALSE	NA	Scopus
727	Zheng Y., Mobasher B., Burke R.	user-oriented context suggestion	10.1145/2930238.2930252	2016	NOT	NA	NA	Scopus
728	Song Y., Elkahky A.M., He X.	multi-rate deep learning for temporal recommendation	10.1145/2911451.2914726	2016	NOT	NA	NA	Scopus
729	Käfer T., Harth A., Mamessier S.	towards declarative programming and querying in a distributed cyber-physical system: the i-vision case	10.1109/CPSData.2016.7496418	2016	VR	FALSE	NA	Scopus
730	Doucet G., Gulli R.A., Martinez-Trujillo J.C.	cross-species 3d virtual reality toolbox for visual and cognitive experiments	10.1016/j.jneumeth.2016.03.009	2016	VR	FALSE	NA	Scopus
731	Kelley B.P., Klochko C., Halabi S., Siegal D.	datafish multiphase data mining technique to match multiple mutually inclusive independent variables in large pacs databases	10.1007/s10278-015-9817-1	2016	NOT	NA	NA	Scopus
732	Nathanael D., Mosialos S., Vosniakos G.-C.	development and evaluation of a virtual training environment for on-line robot programming	10.1016/j.ergon.2016.02.004	2016	VR	FALSE	NA	Scopus
733	Trovati M., Bessis N.	an influence assessment method based on co-occurrence for topologically reduced big data sets	10.1007/s00500-015-1621-9	2016	NOT	NA	NA	Scopus
734	Melis L., Asghar H.J., De Cristofaro E., Kaafar M.A.	private processing of outsourced network functions: feasibility and constructions	10.1145/2876019.2876021	2016	NOT	NA	NA	Scopus
735	Lima A.N., Philot E.A., Trossini G.H.G., Scott L.P.B., Maltarollo V.G., Honorio K.M.	use of machine learning approaches for novel drug discovery	10.1517/17460441.2016.1146250	2016	NOT	NA	NA	Scopus
736	See K.W.M., Chui K.H., Chan W.H., Wong K.C., Chan Y.C.	evidence for endovascular simulation training: a systematic review	10.1016/j.ejvs.2015.10.011	2016	VR	FALSE	NA	Scopus
737	Chacin A.C., Oozu T., Iwata H.	irukatact: submersible haptic search glove	10.1145/2839462.2856546	2016	VR	FALSE	NA	Scopus
738	Chen T.-Y., Liu Y.-C., Chen Y.-M.	a method of potential customer searching from opinions of network villagers in virtual communities	10.1108/OIR-12-2014-0295	2016	NOT	NA	NA	Scopus
739	McIntyre A., Campbell N., Vermeer J., Mays R., Janzen S., Teasell R.	methodological quality of motor intervention randomized controlled trials in stroke rehabilitation	10.1016/j.jstrokecerebrovasdis.2015.09.024	2016	NOT	NA	NA	Scopus
740	Geszten D., Hamornik B.P., Hercegfi K.	user experience in a collaborative 3d virtual environment: a framework for analyzing user interviews	10.1109/CogInfoCom.2015.7390591	2016	VR	TRUE	NA	Scopus	TRUE		FALSE	System itself doesn’t seem to feature search capabilities
741	Lin C.-H., Tien C.-W., Chen C.-W., Tien C.-W., Pao H.-K.	efficient spear-phishing threat detection using hypervisor monitor	10.1109/CCST.2015.7389700	2016	NOT	NA	NA	Scopus
742	Malthankar S.V., Kolte S.	client side privacy protection using personalized web search	10.1016/j.procs.2016.03.130	2016	NOT	NA	NA	Scopus
743	Giachetti A., Caputo F.M., Carcangiu A., Scateni R., Spano L.D.	shape retrieval and 3d gestural interaction	10.2312/3dor.20161079	2016	VR	TRUE	NA	Scopus	TRUE		TRUE	User can search with gestures for 3D models in VR
744	Shen H., Zhang J., Cao H., Feng J.	development research of marine engine room simulator for offshore supply vessel based on virtual reality technology	10.14257/ijmue.2016.11.5.11	2016	VR	FALSE	NA	Scopus
745	Chen Y.-C., Lin C.-H.	image-based airborne lidar point cloud encoding for 3d building model retrieval	10.5194/isprsarchives-XLI-B8-1237-2016	2016	VR	TRUE	NA	Scopus	FALSE		TRUE	System not in VR
746	Dai W., Zhou P., Zhao D., Lu S., Chai T.	hardware-in-the-loop simulation platform for supervisory control of mineral grinding process	10.1016/j.powtec.2015.11.032	2016	NOT	NA	NA	Scopus
747	Mansoury M., Shajari M.	improving recommender systems' performance on cold-start users and controversial items by a new similarity model	10.1108/IJWIS-07-2015-0024	2016	NOT	NA	NA	Scopus
748	Bhandari K.A., Ramchandra R.M.	an innovative remote sensing image retrieval techniques based on haar wavelet-ltrp and anfis	10.1016/j.procs.2016.03.051	2016	NOT	NA	NA	Scopus
749	Philip J., Bharadi V.A.	signature verification saas implementation on microsoft azure cloud	10.1016/j.procs.2016.03.053	2016	NOT	NA	NA	Scopus
750	Meena M., Bharadi V.A., Vartak K.	hybrid wavelet based cbir system using software as a service (saas) model on public cloud	10.1016/j.procs.2016.03.036	2016	NOT	NA	NA	Scopus
751	Harsule S.R., Nighot M.K.	n-gram classifier system to filter spam messages from osn user wall	10.1007/978-981-10-0419-3_3	2016	NOT	NA	NA	Scopus
752	Sai N.S.T., Patil R., Sangle S., Nemade B.	truncated dct and decomposed dwt svd features for image retrieval	10.1016/j.procs.2016.03.073	2016	NOT	NA	NA	Scopus
753	Guznov S., Lyons J., Nelson A., Woolley M.	the effects of automation error types on operators’ trust and reliance	10.1007/978-3-319-39907-2_11	2016	NOT	NA	NA	Scopus
754	Kadu C.B., Patil C.Y.	design and implementation of stable pid controller for interacting level control system	10.1016/j.procs.2016.03.097	2016	NOT	NA	NA	Scopus
755	Schafer S.B.	the media-sphere as dream: researching the contextual unconscious of collectives	10.4018/978-1-4666-9891-8.ch010	2016	VR	FALSE	NA	Scopus
756	Benjamin D.P., Lyons D., Yue H.	progress in building a cognitive vision system	10.1117/12.2229551	2016	NOT	NA	NA	Scopus
757	Da Silva Tovo R.L., Vargas F.J.T., Góes L.C.S.	virtual environment withamesim and its integration with matlab-simulink	10.1115/FPNI2016-1527	2016	NOT	NA	NA	Scopus
758	Hernane Y., Hernane S.L., Benyettou M.	particle swarm optimisation algorithm for multi-agent system with dynamic ray (psorm)	10.3233/IDT-160268	2016	NOT	NA	NA	Scopus
759	Hilliard T., Swan L., Kavgic M., Qin Z., Lingras P.	development of a whole building model predictive control strategy for a leed silver community college	10.1016/j.enbuild.2015.11.051	2016	NOT	NA	NA	Scopus
760	Neumann D.	recommender system for acyclic graph generation in multi-agent assembly line planning	10.1016/j.procir.2016.07.065	2016	NOT	NA	NA	Scopus
761	Kakde P.M., Gulhane S.M.	a comparative analysis of particle swarm optimization and support vector machines for devnagri character recognition: an android application	10.1016/j.procs.2016.03.044	2016	NOT	NA	NA	Scopus
762	Meena M., Singh A.R., Bharadi V.A.	architecture for software as a service (saas) model of cbir on hybrid cloud of microsoft azure	10.1016/j.procs.2016.03.072	2016	NOT	NA	NA	Scopus
763	Ramchurn S.D., Wu F., Jiang W., Fischer J.E., Reece S., Roberts S., Rodden T., Greenhalgh C., Jennings N.R.	human–agent collaboration for disaster response	10.1007/s10458-015-9286-4	2016	NOT	NA	NA	Scopus
764	Qin J., Cao S., Wang X.	user experience design for green it products through wearable computing and quantified self	10.1007/978-3-319-40355-7_48	2016	VR	FALSE	NA	Scopus
765	Hua K.A.	internet of things: challenges and opportunities for collaborative technologies (invited talk)	10.1109/CTS.2016.114	2016	NOT	NA	NA	Scopus
766	Hassani K., Lee W.-S.	adaptive animation generation using web content mining	10.1109/EAIS.2015.7368804	2015	NOT	NA	NA	Scopus
767	Park S.Y., Ju H.J., Lee M.S., Song J.W., Park C.G.	pedestrian motion classification on omnidirectional treadmill	10.1109/ICCAS.2015.7364960	2015	VR	FALSE	NA	Scopus
768	Faria A.L., Cameirao M.S., Paulino T., BermudezBadia S.	the benefits of emotional stimuli in a virtual reality cognitive and motor rehabilitation task: assessing the impact of positive, negative and neutral stimuli with stroke patients	10.1109/ICVR.2015.7358584	2015	VR	FALSE	NA	Scopus
769	Sugimoto H., Kourai K., Yamaguchi S.	host os page cache hit ratio improvement based on guest os page drop	10.1145/2837185.2837267	2015	NOT	NA	NA	Scopus
770	Ji Z., Pang Y., Li X.	relevance preserving projection and ranking for web image search reranking	10.1109/TIP.2015.2437198	2015	NOT	NA	NA	Scopus
771	Suzuki K., Dobashi Y., Yamamoto T.	a sketch-based system for cloud volume retrieval from simulated dataset for realistic image synthesis	10.1145/2817675.2817690	2015	NOT	NA	NA	Scopus
772	Thiengburanathum P., Cang S., Yu H.	a decision tree based recommendation system for tourists	10.1109/IConAC.2015.7313958	2015	NOT	NA	NA	Scopus
773	Mancaş C.	performance improvement through virtualization	10.1109/RoEduNet.2015.7312005	2015	NOT	NA	NA	Scopus
774	Wentzel J., Rea D.J., Young J.E., Sharlin E.	shared presence and collaboration using a co-located humanoid robot	10.1145/2814940.2814995	2015	NOT	NA	NA	Scopus
775	Song M.-H., Choi S.-S., Jung J.-S., Choi E.-S., Kim M., Chankhihort-Doung, Lee S.-H., Yoo K.-H.	an ontology navigation system for 3d spinal model	10.1145/2837060.2837115	2015	NOT	NA	NA	Scopus
776	Song Z., Labalette P., Burger R., Klein W., Nair S., Suresh S., Shen L., Canedo A.	model-based cyber-physical system integration in the process industry	10.1109/CoASE.2015.7294231	2015	NOT	NA	NA	Scopus
777	Fei Y., Song Y., Sun G.	closest distance searching by gpu-based massive parallel computation	10.1109/CYBER.2015.7288261	2015	VR	FALSE	NA	Scopus
778	Reynolds C.R., Muggleton S.H., Sternberg M.J.E.	incorporating virtual reactions into a logic-based ligand-based virtual screening method to discover new leads	10.1002/minf.201400162	2015	NOT	NA	NA	Scopus
779	Yamamoto M., Suzuki K., Ogawa R., Ito N., Kawabe Y.	robust location tracking method for mixed reality robots using a rotation search method	10.1109/ICIS.2015.7166638	2015	AR	NA	NA	Scopus
780	Calabrese R.L.	in search of lost scent	10.7554/eLife.08715	2015	NOT	NA	NA	Scopus
781	Liu P., Azimi J., Zhang R.	contextual query intent extraction for paid search selection	10.1145/2740908.2742740	2015	NOT	NA	NA	Scopus
782	Ori R., Amos T., Bergman H., Soares-Weiser K., Ipser J.C., Stein D.J.	augmentation of cognitive and behavioural therapies (cbt) with d-cycloserine for anxiety and related disorders	10.1002/14651858.CD007803.pub2	2015	NOT	NA	NA	Scopus
783	Dorsey E.R., Venuto C., Venkataraman V., Harris D.A., Kieburtz K.	novel methods and technologies for 21st-century clinical trials a review	10.1001/jamaneurol.2014.4524	2015	NOT	NA	NA	Scopus
784	Muessig K.E., Nekkanti M., Bauermeister J., Bull S., Hightow-Weidman L.B.	a systematic review of recent smartphone, internet and web 2.0 interventions to address the hiv continuum of care	10.1007/s11904-014-0239-3	2015	VR	FALSE	NA	Scopus
785	Hayakawa H., Fernando C.L., Saraiji M.Y., Minamizawa K., Tachi S.	telexistence drone: design of a flight telexistence system for immersive aerial sports experience	10.1145/2735711.2735816	2015	VR	FALSE	NA	Scopus
786	Ren S., Zhang D., Liu K., Lu T., Song G.	research on web intelligent robot based on virtual reality	10.1109/3PGCIC.2015.126	2015	VR	TRUE	NA	Scopus	TRUE		FALSE	No IR in VR
787	Martin-Martin J., Cuesta-Vargas A.I., Labajos-Manzanares M.T.	clinical effectiveness of the therapeutic intervention on the hand with virtual reality in hemiplegic subjects: a systematic review [efectividad clínica de la intervención terapéutica sobre la mano con realidad virtual en sujetos hemipléjicos: revisión sistemática]	10.1016/j.ft.2014.02.002	2015			non-English	Scopus
788	Macedo M., Marques A., Queirós C.	virtual reality in assessment and treatment of schizophrenia: a systematic review [realidade virtual na avaliação e no tratamento da esquizofrenia: uma revisão sistemática]	10.1590/0047-2085000000059	2015	VR	FALSE	NA	Scopus
789	Van Den Heuvel R., Lexis M., De Witte L.	ict based technology to support play for children with severe physical disabilities	10.3233/978-1-61499-566-1-573	2015	VR	FALSE	NA	Scopus
790	Ktena S.I., Abbott W., Faisal A.A.	a virtual reality platform for safe evaluation and training of natural gaze-based wheelchair driving	10.1109/NER.2015.7146603	2015	VR	FALSE	NA	Scopus
791	Zha X., Zhang J., Yan Y., Zha D.	sound information seeking in web 2.0 virtual communities: the moderating effect of mindfulness	10.1080/0144929X.2015.1027876	2015	NOT	NA	NA	Scopus
792	Feng F., Li R., Wang X.	deep correspondence restricted boltzmann machine for cross-modal retrieval	10.1016/j.neucom.2014.12.020	2015	NOT	NA	NA	Scopus
793	Liu W., Cai W., Cui B., Wang M.	synthetic evaluation method of electronic visual display terminal visual performance based on the letter search task	10.1007/978-3-319-21067-4_4	2015	NOT	NA	NA	Scopus
794	Textor A., Sikora T.	an ontology-based architecture for storage management	10.1007/978-3-319-21545-7_6	2015	NOT	NA	NA	Scopus
795	Li N., Zhou T., Zhou L., Wu Z.	action recognition by huffman coding and implicit action model	10.1109/CIVEMSA.2015.7158603	2015	NOT	NA	NA	Scopus
796	Povar D., Saibharath, Geethakumari G.	real-time digital forensic triaging for cloud data analysis using mapreduce on hadoop framework	10.1504/IJESDF.2015.069602	2015	NOT	NA	NA	Scopus
797	Feng D., Lau C., Ng L., Li Y., Kuan L., Sunkin S.M., Dang C., Hawrylycz M.	exploration and visualization of connectivity in the adult mouse brain	10.1016/j.ymeth.2015.01.009	2015	NOT	NA	NA	Scopus
798	Shen D., Luo J., Dong F., Fei X., Wang W., Jin G., Li W.	stochastic modeling of dynamic right-sizing for energy-efficiency in cloud data centers	10.1016/j.future.2014.09.012	2015	NOT	NA	NA	Scopus
799	Miandehi E.E., Aazami M.H., Niazmand H., Mesri Y., Deyranlou A., Eslami S.	clinical simulation of aortic valve: a narrative review	10.3233/978-1-61499-512-8-612	2015	NOT	NA	NA	Scopus
800	Jing X.	research on anthropometry information obtaining system in garment mtm on the network mode	10.1108/IJCST-03-2014-0032	2015	NOT	NA	NA	Scopus
801	Kannas C.C., Kalvari I., Lambrinidis G., Neophytou C.M., Savva C.G., Kirmitzoglou I., Antoniou Z., Achilleos K.G., Scherf D., Pitta C.A., Nicolaou C.A., Mikros E., Promponas V.J., Gerhauser C., Mehta R.G., Constantinou A.I., Pattichis C.S.	lisis: an online scientific workflow system for virtual screening	10.2174/1386207318666150305123341	2015	NOT	NA	NA	Scopus
802	Wang J., Hou L., Wang Y., Wang X., Simpson I.	integrating augmented reality into building information modeling for facility management case studies	10.1061/9780784413982.ch11	2015	AR	NA	NA	Scopus
803	Sergi F., O'Malley M.K.	on the stability and accuracy of high stiffness rendering in non-backdrivable actuators through series elasticity	10.1016/j.mechatronics.2015.01.007	2015	NOT	NA	NA	Scopus
804	Gao J., Teng Y.	prediction model for fundamental frequency of low frequency bending vibration piezoelectric vibrator of ultrasonic atomizing nozzle	10.3969/j.issn.1002-6819.2015.04.008	2015			non-English	Scopus
805	De Melo L.F., Rodrigues E.J., Rosário J.M.	wheelchair secure navigation with rf signal triangulation and genetic algorithm optimization	10.4018/978-1-4666-7387-8.ch024	2014	NOT	NA	NA	Scopus
806	Murwantara I.M., Bordbar B., Minku L.L.	measuring energy consumption for web service product configuration	10.1145/2684200.2684314	2014	NOT	NA	NA	Scopus
807	Yang Z., Wu Q., Fu S.	simulation and optimization of cockpit based on three-dimensional localization algorithm	10.6125/14-0410-792	2014	NOT	NA	NA	Scopus
808	Zhou X., Wu S., Chen G., Shou L.	knn processing with co-space distance in solomo systems	10.1016/j.eswa.2014.06.008	2014	NOT	NA	NA	Scopus
809	Li D., Rong W., Song J., Sun L., You B., Wang D.	sem image-based 3-d nanomanipulation information extraction and closed-loop probe control	10.1109/TNANO.2014.2353612	2014	VR	FALSE	NA	Scopus
810	Kim K., Lee J.	nonlinear dynamic projection for noise reduction of dispersed manifolds	10.1109/TPAMI.2014.2318727	2014	NOT	NA	NA	Scopus
811	Xing K., Yang P., Huang J., Wang Y., Zhu Q.	a real-time emg pattern recognition method for virtual myoelectric hand control	10.1016/j.neucom.2013.12.010	2014	NOT	NA	NA	Scopus
812	Liu P., Azimi J., Zhang R.	automatic keywords generation for contextual advertising	10.1145/2567948.2577361	2014	NOT	NA	NA	Scopus
813	Lacić E., Kowald D., Parra D., Kahr M., Trattner C.	towards a scalable social recommender engine for online marketplaces: the case of apache solr	10.1145/2567948.2579245	2014	NOT	NA	NA	Scopus
814	Kim Y.-G., Kim W.-J.	implementation of augmented reality system for smartphone advertisements	10.14257/ijmue.2014.9.2.39	2014	AR	NA	NA	Scopus
815	Baser O., Konukseven E.I.	optimal posture control algorithm to improve the stability of redundant haptic devices	10.1177/0954406213489067	2014	NOT	NA	NA	Scopus
816	O'Connor N.E., Alexiadis D., Apostolakis K., Daras P., Izquierdo E., Li Y., Monaghan D.S., Rivera F., Stevens C., Van Broeck S., Wall J., Wei H.	tools for user interaction in immersive environments	10.1007/978-3-319-04117-9_41	2014	VR	TRUE	NA	Scopus			FALSE	No search functionality mentioned
817	Veerbeek J.M., Van Wegen E., Van Peppen R., Van Der Wees P.J., Hendriks E., Rietberg M., Kwakkel G.	what is the evidence for physical therapy poststroke? a systematic review and meta-analysis	10.1371/journal.pone.0087987	2014	NOT	NA	NA	Scopus
818	Harbaoui A., Sidhom S., Ghenima M., Ben Ghezala H.	personalized information retrieval: application to virtual communities	10.1007/978-3-319-07731-4_43	2014	NOT	NA	NA	Scopus
819	Peng C.	the research and design of 3d web guide system based on webgl	10.1109/CCDC.2014.6852890	2014	VR	FALSE	NA	Scopus
820	Young M.K., Gaylor G.B., Andrus S.M., Bodenheimer B.	a comparison of two cost-differentiated virtual reality systems for perception and action tasks	10.1145/2628257.2628261	2014	VR	FALSE	NA	Scopus
821	Li J.Q., Yang J.-J., Liu C., Zhao Y., Liu B., Shi Y.	exploiting semantic linkages among multiple sources for semantic information retrieval	10.1080/17517575.2013.879923	2014	NOT	NA	NA	Scopus
822	Song Y., Wang H., He X.	adapting deep ranknet for personalized search	10.1145/2556195.2556234	2014	NOT	NA	NA	Scopus
823	Lin P.-J., Chen S.-C., Li Y.-H., Wu M.-S., Chen S.-Y.	an implementation of augmented reality and location awareness services in mobile devices	10.1007/978-3-642-40675-1_76	2014	AR	NA	NA	Scopus
824	Zampoglou M., Malamos A.G., Kapetanakis K., Kontakis K., Sardis E., Vafiadis G., Moulos V., Doulamis A.	ipromotion: a cloud-based platform for virtual reality internet advertising	10.1007/978-3-319-05029-4_19	2014	VR	FALSE	NA	Scopus
825	Hastings L., Riecke B.E.	the influence of shading, display size and individual differences on navigation in virtual reality	10.1145/2628257.2628265	2014	VR	FALSE	NA	Scopus
826	Hou X., Sourina O., Klimenko S.	visual haptic-based collaborative molecular docking	10.1007/978-3-319-02913-9_92	2014	VR	FALSE	NA	Scopus
827	Laufer S., Cohen E.R., Maag A.-L.D., Kwan C., Vanveen B., Pugh C.M.	multimodality approach to classifying hand utilization for the clinical breast examination	10.3233/978-1-61499-375-9-238	2014	NOT	NA	NA	Scopus
828	Wu L., Ackland R.	how web 1.0 fails: the mismatch between hyperlinks and clickstreams	10.1007/s13278-014-0202-8	2014	NOT	NA	NA	Scopus
829	García-Peñalvo F.J., Cruz-Benito J., Maderuelo C., Pérez-Blanco J.S., Martín-Suárez A.	usalpharma: a cloud-based architecture to support quality assurance training processes in health area using virtual worlds	10.1155/2014/659364	2014	NOT	NA	NA	Scopus
830	Kerdvibulvech C.	a methodology for hand and finger motion analysis using adaptive probabilistic models	10.1186/s13639-014-0018-7	2014	VR	FALSE	NA	Scopus
831	Wu J., Teregowda P., Williams K., Khabsa M., Jordan D., Treece E., Wu Z., Giles C.L.	migrating a digital library to a private cloud	10.1109/IC2E.2014.77	2014	NOT	NA	NA	Scopus
832	Le T.-N., Le Y.-T., Tran M.-T.	applying saliency-based region of interest detection in developing a collaborative active learning system with augmented reality	10.1007/978-3-319-07464-1_5	2014	AR	NA	NA	Scopus
833	Luo Q., Zhou Y., Xie J., Ma M., Li L.	discrete bat algorithm for optimal problem of permutation flow shop scheduling	10.1155/2014/630280	2014	NOT	NA	NA	Scopus
834	Baričević D., Höllerer T., Sen P., Turk M.	user-perspective augmented reality magic lens from gradients	10.1145/2671015.2671027	2014	AR	NA	NA	Scopus
835	Cao N., Wang C., Li M., Ren K., Lou W.	privacy-preserving multi-keyword ranked search over encrypted cloud data	10.1109/TPDS.2013.45	2014	NOT	NA	NA	Scopus
836	Baumann T., Hackländer T., Kotter E.	current reporting in radiology. what will happen tomorrow? [befundung in der radiologie heute. was kommt morgen?]	10.1007/s00117-013-2540-3	2014			non-English	Scopus
837	Lawrence R.	integration and virtualization of relational sql and nosql systems including mysql and mongodb	10.1109/CSCI.2014.56	2014	NOT	NA	NA	Scopus
838	Joshi V., Bhatnagar R.	eselect: effective subspace selection for detection of anomalies	10.1007/978-3-319-09912-5_21	2014	NOT	NA	NA	Scopus
839	Koutny R., Miesenberger K.	virtual mobility trainer for visually impaired people	10.3233/TAD-140420	2014	NOT	NA	NA	Scopus
840	Friston S., Steed A.	measuring latency in virtual environments	10.1109/TVCG.2014.30	2014	NOT	NA	NA	Scopus
841	Omedas P., Betella A., Zucca R., Arsiwalla X.D., Pacheco D., Wagner J., Lingenfelser F., Andre E., Mazzei D., Lanatá A., Tognetti A., De Rossi D., Grau A., Goldhoorn A., Guerra E., Alquezar R., Sanfeliu A., Verschure P.F.M.J.	xim-engine: a software framework to support the development of interactive applications that uses conscious and unconscious reactions in immersive mixed reality	10.1145/2617841.2620714	2014	AR	NA	NA	Scopus
842	Hara S., Sato N., Morita Y.	verification of usability of teleoperation system using past image records by sharing information obtained from external cameras	10.1109/ICCAS.2014.6987962	2014	VR	FALSE	NA	Scopus
843	Booth T., Sridharan S., Bethamcherla V., Bailey R.	gaze3d: framework for gaze analysis on 3d reconstructed scenes	10.1145/2628257.2628274	2014	VR	FALSE	NA	Scopus
844	Wyatt M.C., Hendrickson R.C., Ames M., Bondy J., Ranauro P., English T.M., Bobitt K., Davidson A., Houston T.K., Embi P.J., Berner E.S.	federated aggregate cohort estimator (face): an easy to deploy, vendor neutral, multi-institutional cohort query architecture	10.1016/j.jbi.2013.11.009	2014	NOT	NA	NA	Scopus
845	Upadhyay P., Kar R., Mandal D., Ghoshal S.P.	a novel social emotional optimisation algorithm for iir system identification problem	10.1504/IJMIC.2014.063878	2014	NOT	NA	NA	Scopus
846	Moin S., Muhamamd A., Martinez-Enriquez A.M.	agent based mobile recommender system	10.1109/ICEEE.2014.6978332	2014	NOT	NA	NA	Scopus
847	Caridá V.F., Morandin O., Jr., Cerioni P.R., Tuma C.C.M.	prediction model using coverability tree from a modeling in petri nets applied in agvs dispatching	10.1109/BRACIS.2014.35	2014	NOT	NA	NA	Scopus
848	Pourmirza S., Gardner M., Callaghan V.	integrating a social network group with a 3d collaborative learning environment	10.1109/IE.2014.65	2014	NOT	NA	NA	Scopus
849	Vyas R., Goel P., Karthikeyan M., Tambe S.S., Kulkarni B.D.	pharmacokinetic modeling of caco-2 cell permeability using genetic programming (gp) method	10.2174/1570180811666140610213438	2014	NOT	NA	NA	Scopus
850	Stokbro K., Aagaard E., Torkov P., Bell R.B., Thygesen T.	virtual planning in orthognathic surgery	10.1016/j.ijom.2014.03.011	2014	NOT	NA	NA	Scopus
851	Meng F., Zhang W.	way-finding during a fire emergency: an experimental study in a virtual environment	10.1080/00140139.2014.904006	2014	NOT	NA	NA	Scopus
852	Ashrafuzzaman M.	aptamers as both drugs and drug-carriers	10.1155/2014/697923	2014	NOT	NA	NA	Scopus
853	Dehabadi M., Fernando B., Berlingieri P.	the use of simulation in the acquisition of laparoscopic suturing skills	10.1016/j.ijsu.2014.01.022	2014	NOT	NA	NA	Scopus
854	Hofmann D., Huang H., Reinhart G.	automated shape optimization of orienting devices for vibratory bowl feeders	10.1115/1.4025089	2013	NOT	NA	NA	Scopus
855	Cha M.-H., Huh Y.-C.	an application of haptic and locomotion interfaces in a virtual training environment	10.1109/ISR.2013.6695624	2013	VR	FALSE	NA	Scopus
856	Xu L.-W., Wang P.-Q., Chen S.-L., Zhong X.-L.	simulation and optimization of the steel enterprise raw material system	10.1007/978-3-642-38391-5-157	2013	VR	FALSE	NA	Scopus
857	Sameh A.	developing an m-learning pilot for qur'an and its sciences	10.1109/ECONF.2013.14	2013	VR	TRUE	NA	Scopus	FALSE			It is unclear if the application is meant for VR or its design merely inspired, however it doesn’t feature an search interface as well
858	Sahal R., Khattab S.M., Omara F.A.	gpso: an improved search algorithm for resource allocation in cloud databases	10.1109/AICCSA.2013.6616472	2013	NOT	NA	NA	Scopus
859	Jaballah K., Jemni M.	towards indexing of web3d signing avatars	10.1007/978-3-642-41398-8_21	2013	VR	TRUE	NA	Scopus	FALSE		TRUE	Applicable in VR but not focused at all
860	Cowgill Jr. J.L., Gilkey R.H., Simpson B.D.	the veritas facility: a virtual environment platform for human performance research	10.3182/20130811-5-US-2037.00047	2013	NOT	NA	NA	Scopus
861	Radkowski R., Oliver J.	natural feature tracking augmented reality for on-site assembly assistance systems	10.1007/978-3-642-39420-1-30	2013	AR	NA	NA	Scopus
862	Gupta K., Erdem U.M., Hasselmo M.E.	modeling of grid cell activity demonstrates in vivo entorhinal 'look-ahead' properties	10.1016/j.neuroscience.2013.04.056	2013	NOT	NA	NA	Scopus
863	Israel J.H., Mauderli L., Greslin L.	mastering digital materiality in immersive modelling	10.1145/2487381.2487388	2013	VR	FALSE	NA	Scopus
864	Carchiolo V., Longheu A., Di Martino V., Malgeri M., Mangioni G.	connecting relatives in virtual worlds: the kinship networks	10.1177/1063293X13493451	2013	NOT	NA	NA	Scopus
865	Chendeb S., Fawaz M., Guitteny V.	calibration of a moving zoom-lens camera for augmented reality applications	10.1109/ISIE.2013.6563797	2013	AR	NA	NA	Scopus
866	Li J., Tavakoli M., Huanq Q.	stability analysis of trilateral haptic collaboration	10.1109/WHC.2013.6548478	2013	NOT	NA	NA	Scopus
867	Benjamin D.P., Funk C., Lyons D.	a cognitive approach to vision for a mobile robot	10.1117/12.2018856	2013	NOT	NA	NA	Scopus
868	Kadenbach D., Kleiner C.	project awareness system - improving collaboration through visibility	10.1007/978-3-642-39371-6-19	2013	NOT	NA	NA	Scopus
869	Fields C.	metaphorical motion in mathematical reasoning: further evidence for pre-motor implementation of structure mapping in abstract domains	10.1007/s10339-013-0555-3	2013	NOT	NA	NA	Scopus
870	Buttin R., Zara F., Shariat B., Redarce T., Grangé G.	biomechanical simulation of the fetal descent without imposed theoretical trajectory	10.1016/j.cmpb.2013.04.005	2013	NOT	NA	NA	Scopus
871	Pissaloux E.E., Maybank S., Velázquez R.	on image matching and feature tracking for embedded systems: a state-of-the-art	10.1007/978-3-642-37880-5_16	2013	NOT	NA	NA	Scopus
872	Corazza O., Assi S., Simonato P., Corkery J., Bersani F.S., Demetrovics Z., Stair J., Fergus S., Pezzolesi C., Pasinetti M., Deluca P., Drummond C., Davey Z., Blaszko U., Moskalewicz J., Mervo B., Furia L.D., Farre M., Flesland L., Pisarska A., Shapiro H., Siemann H., Skutle A., Sferrazza E., Torrens M., Sambola F., Van Der Kreeft P., Scherbaum N., Schifano F.	promoting innovation and excellence to face the rapid diffusion of novel psychoactive substances in the eu: the outcomes of the rednet project	10.1002/hup.2299	2013	NOT	NA	NA	Scopus
873	Carneiro D., Novais P., Neves J.	using genetic algorithms to create solutions for conflict resolution	10.1016/j.neucom.2012.03.024	2013	NOT	NA	NA	Scopus
874	Noorshams Q., Bruhn D., Kounev S., Reussner R.	predictive performance modeling of virtualized storage systems using optimized statistical regression techniques	10.1145/2479871.2479910	2013	NOT	NA	NA	Scopus
875	Zaalberg R., Midden C.J.H.	living behind dikes: mimicking flooding experiences	10.1111/j.1539-6924.2012.01868.x	2013	NOT	NA	NA	Scopus
876	Vyas V.K., Ghate M., Goel A.	pharmacophore modeling, virtual screening, docking and in silico admet analysis of protein kinase b (pkb β) inhibitors	10.1016/j.jmgm.2013.01.010	2013	NOT	NA	NA	Scopus
877	Kumar S., Reddy P.K., Reddy V.B., Suri M.	finding similar legal judgements under common law system	10.1007/978-3-642-37134-9-9	2013	NOT	NA	NA	Scopus
878	Gebhardt S., Pick S., Leithold F., Hentschel B., Kuhlen T.	extended pie menus for immersive virtual environments	10.1109/TVCG.2013.31	2013	VR	FALSE	NA	Scopus
879	Francischetti-Corrêa M.	molecular visualization with supports of interaction, immersion, and collaboration among geographically separated research groups	10.4018/978-1-4666-3667-5.ch017	2013	VR	FALSE	NA	Scopus
880	Beer M.D., Alboul L., Norling E., Wallis P.	using agents in virtual environments to assist controllers to manage multiple assets	10.1007/978-3-642-36444-0_4	2013	NOT	NA	NA	Scopus
881	Louloudi A., Klügl F.	visualisation on demand for agent-based simulation	10.1007/978-3-642-36444-0_7	2013	NOT	NA	NA	Scopus
882	Avram S.I., Crisan L., Bora A., Pacureanu L.M., Avram S., Kurunczi L.	retrospective group fusion similarity search based on eroce evaluation metric	10.1016/j.bmc.2012.12.041	2013	NOT	NA	NA	Scopus
883	Yin D., Guo S., Chidlovskii B., Davison B.D., Archambeau C., Bouchard G.	connecting comments and tags: improved modeling of social tagging systems	10.1145/2433396.2433466	2013	NOT	NA	NA	Scopus
884	Akaishi M.	a meme media based application framework for context-driven information access	10.1007/978-3-642-38836-1_1	2013	NOT	NA	NA	Scopus
885	Wagner R., Piovesan S.D., Passerino L.M., De Lima J.V.	using 3d virtual learning environments in new perspective of education	10.1109/ITHET.2013.6671019	2013	NOT	NA	NA	Scopus
886	Mei B., Yu R.	virtual machine resource allocation strategy based on the resource utilization	10.1109/ANTHOLOGY.2013.6785010	2013	NOT	NA	NA	Scopus
887	Moreno S., Bedia M.G., Serón F.J., Castillo L.F., Isaza G.	associative learning for enhancing autonomous bots in videogame design	10.1007/978-3-319-00551-5_44	2013	NOT	NA	NA	Scopus
888	Egan P.F., Cagan J., Schunn C., LeDuc P.R.	utilizing emergent levels to facilitate complex systems design: demonstrated in a synthetic biology domain	10.1115/DETC2013-12072	2013	NOT	NA	NA	Scopus
889	Sung R.C.W., Ritchie J.M., Lim T., Sivanathan A., Chantler M.J.	the evaluation of a virtual-aided design engineering review (vader) system for automated knowledge capture and reuse	10.1115/DETC2013-12030	2013	VR	TRUE	NA	Scopus	TRUE		FALSE	System doesn’t feature search
890	V Komianos, K Oikonomou - VIPERC@ IRCDL, 2019 - ceur-ws.org	a prototype system for automatic design of virtual exhibitions integrating cultural assets from public repositories.	NA	2019	VR	TRUE		Google Scholar	TRUE		FALSE	Information Retrieval is possible future work
891	B Waghmare Amit, S Sonawane Kunal, A Chavan Puja… - system, 2014 - academia.edu	augmented reality for information kiosk	NA	2014	AR			Google Scholar
892	D Amin, S Govilkar - International Journal on Computational …, 2015 - researchgate.net	comparative study of augmented reality sdks	NA	2015	AR			Google Scholar
893	HC Jang, YN Lien - … on e-Commerse, e-Administration, e …, 2014 - cherry.cs.nccu.edu.tw	educational exhibition system and the application of app on museum mobile learning–national palace museum as an example	NA	2014	NOT			Google Scholar
894	K Wu, Y Tang, C Tsai - Visualization in Engineering, 2014 - biomedcentral.com	graphical interface design for children seeking information in a digital library	NA	2014	VR	TRUE	NA	Google Scholar	FALSE			Miss-use of the term VR, not a VR system
895	SM Kodeboyina, K Varghese - ISARC. Proceedings of …, 2016 - pdfs.semanticscholar.org	low cost augmented reality framework for construction applications	NA	2016	AR			Google Scholar
896	L Kaliciak, H Myrhaug, A Goker - 21st WMSCI, 2017 - researchgate.net	unified hybrid image retrieval system with continuous relevance feedback	NA	2017	NOT			Google Scholar
897	R Däßler, A Otto - … Organization: Proceedings of the 20th Annual …, 2013 - books.google.com	3d-navigation in virtual information spaces: from text-based retrieval to cognitive user	NA	2013			Publication from 1996	Google Scholar
898	VT Ninh, TK Le, L Zhou, G Healy, MT Tran… - The Fourteenth …, 2019 - research.nii.ac.jp	a baseline interactive retrieval engine for the nticr-14 lifelog-3 semantic access task	NA	2019	NOT			Google Scholar
899	W Wu, D Wang, T Wang, M Liu - 2016 IEEE International …, 2016 - ieeexplore.ieee.org	a personalized limb rehabilitation training system for stroke patients	NA	2016	VR	FALSE	NA	Google Scholar
900	KC Wu - Information processing & management, 2015 - Elsevier	affective surfing in the visualized interface of a digital library for children	NA	2015	NOT			Google Scholar
901	Y Liu, J Goncalves, D Ferreira, B Xiao, S Hosio… - … in Computing Systems, 2014 - dl.acm.org	chi 1994-2013: mapping two decades of intellectual progress through co-word analysis	NA	2014	NOT			Google Scholar
902	BP Nunes, B Fetahu, MA Casanova - LAK (Data Challenge), 2013 - inf.puc-rio.br	cite4me: semantic retrieval and analysis of scientific publications.	NA	2013	NOT			Google Scholar
903	G Jacucci, S Andolina, D Kalkhofen… - … Information Systems …, 2017 - helda.helsinki.fi	combining intelligent recommendation and mixed reality in itineraries for urban exploration	NA	2017	VR	FALSE	NA	Google Scholar
904	B Jeong, J Yoon - Sustainability, 2017 - mdpi.com	competitive intelligence analysis of augmented reality technology using patent information	NA	2017	AR			Google Scholar
905	L Kaliciak, H Myrhaug, A Goker - International Symposium on Ambient …, 2017 - Springer	content-based image retrieval in augmented reality	NA	2017	VR	TRUE		Google Scholar	TRUE		FALSE	Same research as #701
906	Y Lin, Y Liu, Y Wang - International Conference on Image and Graphics, 2015 - Springer	context-aware based mobile augmented reality browser and its optimization design	NA	2015	VR	TRUE	NA	Google Scholar	FALSE			Fokus on AR
907	B Al Delail, L Weruaga, MJ Zemerly… - … , Circuits, and Systems …, 2013 - ieeexplore.ieee.org	indoor localization and navigation using smartphones augmented reality and inertial tracking	NA	2013	AR			Google Scholar
908	G Guo - … of the 7th ACM conference on Recommender systems, 2013 - dl.acm.org	integrating trust and similarity to ameliorate the data sparsity and cold start for recommender systems	NA	2013	VR	FALSE	NA	Google Scholar
909	M Dragoni - International semantic web conference, 2015 - Springer	multilingual ontology mapping in practice: a support system for domain experts	NA	2015	NOT			Google Scholar
910	M Fiorentino, AE Uva, G Monno… - … Journal of Computer …, 2016 - inderscienceonline.com	natural interaction for online documentation in industrial maintenance	NA	2016	AR			Google Scholar
911	T Ando, T Ishida, N Uchida… - 2015 9th International …, 2015 - ieeexplore.ieee.org	proposal of the digital contents management system utilizing the ar technology	NA	2015	AR			Google Scholar
912	D Geszten, BP Hámornik, A Komlodi… - Proceedings of the 78th …, 2015 - dl.acm.org	qualitative analysis of user experience in a 3d virtual environment	NA	2015	VR	TRUE	NA	Google Scholar	TRUE		FALSE	Not about a search interface
913	M Ma, S Coward, C Walker - Serious Games and Edutainment Applications, 2017 - Springer	question-answering virtual humans based on pre-recorded testimonies for holocaust education	NA	2017	AR			Google Scholar
914	B Huang, G Yu - Neurocomputing, 2015 - Elsevier	research and application of public opinion retrieval based on user behavior modeling	NA	2015	NOT			Google Scholar
915	HL Chi, SC Kang, X Wang - Automation in construction, 2013 - Elsevier	research trends and opportunities of augmented reality applications in architecture, engineering, and construction	NA	2013	AR			Google Scholar
916	L Rossetto, R Gasser, S Heller, M Amiri Parian… - … on Lifelog Search …, 2019 - dl.acm.org	retrieval of structured and unstructured data with vitrivr	NA	2019	NOT			Google Scholar
917	RCW Sung, JM Ritchie, T Lim… - Asme 2013 …, 2014 - asmedigitalcollection.asme.org	the evaluation of a virtual-aided design engineering review (vader) system for automated knowledge capture and reuse	NA	2014	VR	TRUE		Google Scholar	TRUE		FALSE	Same research as #889
918	RP Spicer, SM Russell… - Next-Generation Analyst …, 2017 - spiedigitallibrary.org	the mixed reality of things: emerging challenges for human-information interaction	NA	2017	VR	TRUE	NA	Google Scholar	TRUE		TRUE	Theory paper on IR in VR
919	D Geszten, BP Hámornik… - 2015 6th IEEE …, 2015 - ieeexplore.ieee.org	user experience in a collaborative 3d virtual environment: a framework for analyzing user interviews	NA	2015	VR	TRUE	NA	Google Scholar	TRUE		FALSE	Not about a search interface
920	A Duane, C Gurrin - International Conference on Multimedia Modeling, 2019 - Springer	user interaction for visual lifelog retrieval in a virtual environment	NA	2019	VR	TRUE	NA	Google Scholar	TRUE		TRUE	See other entry
921	D Kužnar, A Tavčar, J Zupančič, M Duguleana - Informatica, 2016 - informatica.si	virtual assistant platform	NA	2016	NOT			Google Scholar
922	M Cook - The Journal of Academic Librarianship, 2018 - Elsevier	virtual serendipity: preserving embodied browsing activity in the 21st century research library	NA	2018	VR	TRUE	NA	Google Scholar	TRUE		TRUE	See other entry
923	A McNamara, K Boyd, J George… - … 3D User Interfaces …, 2019 - ieeexplore.ieee.org	information placement in virtual reality	NA	2019	VR	FALSE	NA	Google Scholar
924	J Lee, J Kim, J Ahn, W Woo - ISPRS International Journal of Geo …, 2019 - mdpi.com	remote diagnosis of architectural heritage based on 5w1h model-based metadata in virtual reality	NA	2019	VR	TRUE	NA	Google Scholar	TRUE		FALSE	System could have search in VR but that is not discussed in the paper
925	J Lee, J Kim, J Ahn, W Woo - Journal of Cultural Heritage, 2019 - Elsevier	context-aware risk management for architectural heritage using historic building information modeling and virtual reality	NA	2019	VR	FALSE	NA	Google Scholar
926	MH Mengerink - 2019 - dspace.library.uu.nl	geospatial image browsing in virtual reality	NA	2019	VR	TRUE	NA	Google Scholar	TRUE		TRUE	Image IR in VR
927	F Banville, P Nolin, T Rosinvil, E Verhulst… - Virtual Reality for …, 2019 - Springer	assessment and rehabilitation after traumatic brain injury using virtual reality: a systematic review and discussion concerning human-computer interactions	NA	2019	VR	FALSE	NA	Google Scholar
928	E Magalhães, ER Høeg, G Bernardes… - 2019 - researchgate.net	combining texture-derived vibrotactile feedback, concatenative synthesis and photogrammetry for virtual reality …	NA	2019	VR	FALSE	NA	Google Scholar
929	F Banville, P Nolin, T Rosinvil… - Virtual Reality for …, 2019 - books.google.com	traumatic brain injury using virtual reality: a systematic review and discussion concerning human-computer interactions	NA	2019	VR	FALSE	NA	Google Scholar
930	AJ Zhou, GH Yang - … Research & Development in Information Retrieval, 2018 - dl.acm.org	minority report by lemur: supporting search engine with virtual reality	NA	2018	VR	TRUE	NA	Google Scholar	TRUE		TRUE	See other entry
931	W Hürst, K Ouwehand, M Mengerink, A Duane… - … on The Lifelog Search …, 2018 - dl.acm.org	geospatial access to lifelogging photos in virtual reality	NA	2018	VR	TRUE	NA	Google Scholar	TRUE		TRUE	IR in VR
932	BY Gao, HS Kim, B Kim, JI Kim - 2018 IEEE International …, 2018 - ieeexplore.ieee.org	artificial landmarks to facilitate spatial learning and recalling for curved visual wall layout in virtual reality	NA	2018	VR	TRUE	NA	Google Scholar	TRUE		FALSE	Filter is not about searching
933	O Barkova, N Pysarevska, O Allenin… - arXiv preprint arXiv …, 2018 - arxiv.org	gamification for education of the digitally native generation by means of virtual reality, augmented reality, machine learning, and brain-computing interfaces in …	NA	2018	VR	FALSE	NA	Google Scholar
934	A McNamara, K Boyd, D Oh, R Sharpe… - … Symposium on Mixed …, 2018 - ieeexplore.ieee.org	using eye tracking to improve information retrieval in virtual reality	NA	2018	VR	TRUE	NA	Google Scholar	TRUE		FALSE	Same research as #342
935	J Roettl, R Terlutter - PloS one, 2018 - journals.plos.org	the same video game in 2d, 3d or virtual reality–how does technology impact game evaluation and brand placements?	NA	2018	VR	FALSE	NA	Google Scholar
936	J Vincur, I Polasek, P Navrat - … 23rd ACM Symposium on Virtual Reality …, 2017 - dl.acm.org	searching and exploring software repositories in virtual reality	NA	2017	VR	TRUE	NA	Google Scholar	TRUE		TRUE	Search in VR
937	FM Caputo, M Emporio, A Giachetti - Eurographics Italian Chapter …, 2017 - researchgate.net	single-handed vs. two handed manipulation in virtual reality: a novel metaphor and experimental comparisons.	NA	2017	VR	TRUE	NA	Google Scholar	TRUE		FALSE	IR not focus
938	M Prpa, K Tatar, BE Riecke, P Pasquier - International Conference on …, 2017 - Springer	the pulse breath water system: exploring breathing as an embodied interaction for enhancing the affective potential of virtual reality	NA	2017	VR	FALSE	NA	Google Scholar
939	R Graham - Leonardo Music Journal, 2017 - MIT Press	environmental histories and personal memory: collaborative works in sonification and virtual reality	NA	2017	VR	FALSE	NA	Google Scholar
940	S Khanwalkar, S Balakrishna, R Jain - Proceedings of the 24th ACM …, 2016 - dl.acm.org	exploration of large image corpuses in virtual reality	NA	2016	VR	TRUE	NA	Google Scholar	TRUE		TRUE	See other entry
941	J Lee, M Cheon, SE Moon, JS Lee - … Symposium on User Interface …, 2016 - dl.acm.org	peripersonal space in virtual reality: navigating 3d space with different perspectives	NA	2016	VR	FALSE	NA	Google Scholar
942	M Schoeffler, JL Gernert, M Neumayer, S Westphal… - Virtual Reality, 2015 - Springer	on the validity of virtual reality-based auditory experiments: a case study about ratings of the overall listening experience	NA	2015	VR	FALSE	NA	Google Scholar
943	A Kanamgotov - 2015 - uobrep.openrepository.com	a framework for immersion in virtual reality	NA	2015	VR	FALSE	NA	Google Scholar
944	J Guo - 2015 - shark.lib.kagawa-u.ac.jp	study on a virtual reality-based training system for the vascular interventional surgery	NA	2015	VR	FALSE	NA	Google Scholar
945	LL Baken - 2014 - repub.eur.nl	normal and abnormal embryonic development in virtual reality	NA	2014	VR	FALSE	NA	Google Scholar
946	孫磊 - 2014 - ir.library.osaka-u.ac.jp	improvement of landscape community design support system by virtual reality	NA	2014			No content available	Google Scholar
947	J Stone - EC-TEL Doctoral Consortium, 2013 - ceur-ws.org	immersive virtual reality, presence and engagement: what is the pedagogic value of immersive virtual worlds?	NA	2013	VR	FALSE	NA	Google Scholar
948	M Tymczyoska, M Kajzer-Wietrzny, S Braun, C Slater… - 2013 - researchgate.net	ivy–interpreting in virtual reality	NA	2013	VR	FALSE	NA	Google Scholar
949	(Schaefer et al., 2017)	immersive browsing in an image sphere		2017	VR	TRUE	NA	Ref from #347	TRUE		FALSE	Browsing not searching
950	Martins, 2015	virtual reality lifelog explorer: lifelog search challenge at acm icmr 2018		2015	VR	TRUE	NA	Ref from #622	TRUE		TRUE
951	Henriques et al., 2014	poster: evaluation of immersive visualization techniques for 3d object retrieval		2014	VR	TRUE	NA	Ref from #950	TRUE		TRUE
953	Duane et al., 2018	virtual reality lifelog explorer: lifelog search challenge at acm icmr 2018	10.1145/3210539.3210544	2018	VR	TRUE	NA	Reference of #430	TRUE		TRUE	Filter system in VR
956	Giunchi et al., 2019	mixing realities for sketch retrieval in virtual reality	NA	2019	VR	TRUE	NA	Reference of #617	TRUE		TRUE
967	Martins, 2015	air-sketching for object retrieval	NA	2015	VR	TRUE	NA	Other work from author	TRUE		TRUE	Current get VR search system (3d sketching)
968	Duane & Gurrin, 2020	baseline analysis of a conventional and virtual reality lifelog retrieval system	NA	2020	VR	TRUE	NA	Other work from authors	TRUE		TRUE
969	Duane, Aaron; Gurrin, Cathal	lifelog exploration prototype in virtual reality	NA	2018	VR	TRUE	NA	Other work from authors	TRUE		TRUE	See other entry
970	Duane, Aaron	visual access to lifelog data in a virtual environment	NA	2019	VR	TRUE	NA	Other work from authors	TRUE		TRUE	Same work as others
971	[No author name available]	ahfe virtual conference on human factors and simulation and the international conference on digital human modeling and applied optimization, 2020	NA	2021			Proceedings summary	Scopus
972	Duane A., Jónsson B.P., Gurrin C.	vrle: lifelog interaction prototype in virtual reality: lifelog search challenge at acm icmr 2020	10.1145/3379172.3391716	2020	VR	TRUE	NA	Scopus	TRUE		TRUE
973	Pedersen T.A., Glomsrud J.A., Ruud E.-L., Simonsen A., Sandrib J., Eriksen B.-O.H.	towards simulation-based verification of autonomous navigation systems	10.1016/j.ssci.2020.104799	2020	NOT		NA	Scopus
974	Chen N., Zhao M., Gao K., Zhao J.	the physiological experimental study on the effect of different color of safety signs on a virtual subway fire escape—an exploratory case study of zijing mountain subway station	10.3390/ijerph17165903	2020	VR	FALSE	NA	Scopus
975	Reinhard M.A., Dewald-Kaufmann J., Wüstenberg T., Musil R., Barton B.B., Jobst A., Padberg F.	the vicious circle of social exclusion and psychopathology: a systematic review of experimental ostracism research in psychiatric disorders	10.1007/s00406-019-01074-1	2020	NOT		NA	Scopus
976	Ward A.R., Capra R.	immersive search: using virtual reality to examine how a third dimension impacts the searching process	10.1145/3397271.3401303	2020	VR	TRUE	NA	Scopus	TRUE		TRUE
977	Kumar N., Srivastava R., Prakash A., Lynn A.M.	structure-based virtual screening, molecular dynamics simulation and mm-pbsa toward identifying the inhibitors for two-component regulatory system protein narl of mycobacterium tuberculosis	10.1080/07391102.2019.1657499	2020	NOT		NA	Scopus
978	Nassar H.M., Tekian A.	computer simulation and virtual reality in undergraduate operative and restorative dental education: a critical review	10.1002/jdd.12138	2020	VR	FALSE	NA	Scopus
979	Siyar S., Azarnoush H., Rashidi S., Winkler-Schwartz A., Bissonnette V., Ponnudurai N., Del Maestro R.F.	machine learning distinguishes neurosurgical skill levels in a virtual reality tumor resection task	10.1007/s11517-020-02155-3	2020	VR	FALSE	NA	Scopus
980	Zhang Y., Xue Y., Shuxue P.	a parallel acceleration method in panoramic video mosaic system based on 5g internet of things	10.1109/IWCMC48107.2020.9148230	2020	VR	FALSE	NA	Scopus
981	Zhang F., Wei Q., Xu L.	an fast simulation tool for fluid animation in vr application based on gpus	10.1007/s11042-019-08002-4	2020	VR	FALSE	NA	Scopus
982	Liverpool S., Mota C.P., Sales C.M.D., Čuš A., Carletto S., Hancheva C., Sousa S., Cerón S.C., Moreno-Peral P., Pietrabissa G., Moltrecht B., Ulberg R., Ferreira N., Edbrooke-Childs J.	engaging children and young people in digital mental health interventions: systematic review of modes of delivery, facilitators, and barriers	10.2196/16317	2020	VR	FALSE	NA	Scopus
983	Knobel S.E.J., Kaufmann B.C., Gerber S.M., Cazzoli D., Müri R.M., Nyffeler T., Nef T.	immersive 3d virtual reality cancellation task for visual neglect assessment: a pilot study	10.3389/fnhum.2020.00180	2020	VR	FALSE	NA	Scopus
984	Tha S., Shakya S., Malla R., Aryal P.	prospects of indole derivatives as methyl transfer inhibitors: antimicrobial resistance managers	10.1186/s40360-020-00402-9	2020	NOT		NA	Scopus
985	Karamians R., Proffitt R., Kline D., Gauthier L.V.	effectiveness of virtual reality- and gaming-based interventions for upper extremity rehabilitation poststroke: a meta-analysis	10.1016/j.apmr.2019.10.195	2020	VR	FALSE	NA	Scopus
986	Lv Z., Li X., Lv H., Xiu W.	bim big data storage in webvrgis	10.1109/TII.2019.2916689	2020	VR	TRUE	NA	Scopus	FALSE			Not in VR
987	Ward A.R.	immersive search: interactive information retrieval in three-dimensional space	10.1145/3343413.3377946	2020	VR	TRUE	NA	Scopus	TRUE		TRUE
988	Chesser B.T., Blythe S.A., Ridge L.D., Tomaszewski R.E.R., Kinne B.L.	effectiveness of the wii for pediatric rehabilitation in individuals with cerebral palsy: a systematic review	10.1080/10833196.2020.1740402	2020	VR	FALSE	NA	Scopus
989	Hong X., Brooks S.	3d objects clouds: viewing virtual objects in interactive clouds	10.1109/TVCG.2018.2873724	2020	VR	TRUE	NA	Scopus	FALSE			Not in VR
990	Gupta K., Hajika R., Pai Y.S., Duenser A., Lochner M., Billinghurst M.	measuring human trust in a virtual assistant using physiological sensing in virtual reality	10.1109/VR46266.2020.1581313729558	2020	VR	FALSE	NA	Scopus
991	Dam J.V., Krasner A., Gabbard J.L.	drone-based augmented reality platform for bridge inspection: effect of ar cue design on visual search tasks	10.1109/VRW50115.2020.00043	2020	AR		NA	Scopus
992	Gopalakrishnan S., Jacob C.E.S., Kumar M., Karunakaran V., Raman R.	comparison of visual parameters between normal individuals and people with low vision in a virtual environment	10.1089/cyber.2019.0235	2020	VR	FALSE	NA	Scopus
993	Davari S., Lu F., Bowman D.A.	occlusion management techniques for everyday glanceable ar interfaces	10.1109/VRW50115.2020.00072	2020	AR		NA	Scopus
994	Rangarajan K., Davis H., Pucher P.H.	systematic review of virtual haptics in surgical simulation: a valid educational tool?	10.1016/j.jsurg.2019.09.006	2020	VR	FALSE	NA	Scopus
995	Salmito M.C., e Maia F.C.Z., Gretes M.E., Venosa A., Ganança F.F., Ganança M.M., Mezzalira R., Bittar R.S.M., Gasperin A.C., Pires A.P.B.D.Á., Ramos B.F., Bertoldo C., Ferreira C., Jr., Real D., Guimarães H.A., Oiticica J., Lavinsky J., Lopes K.C., Duarte J.A., Morganti L.O.G., Santos L.M.A.D., Joffily L., Lavinsky L., Santos M.A.D.O., Mano P.M., Araújo P.I.M.P.D., Mangabeira Albernaz P.L., Cal R…	neurotology: definitions and evidence-based therapies – results of the i brazilian forum of neurotology [otoneurologia: definições e terapias baseadas em evidências – resultados do i fórum brasileiro de otoneurologia]	10.1016/j.bjorl.2019.11.002	2020	NOT		NA	Scopus
996	Wang C., Qin F., R. D.J.S.	cloud assisted big data information retrieval system for critical data supervision in disaster regions	10.1016/j.comcom.2019.11.028	2020	VR	TRUE	NA	Scopus	FALSE			Not in VR
997	de la Iglesia D.H., Mendes A.S., González G.V., Jiménez-Bravo D.M., de Paz Santana J.F.	connected elbow exoskeleton system for rehabilitation training based on virtual reality and context-aware	10.3390/s20030858	2020	VR	FALSE	NA	Scopus
998	Pham M., Hoang D.B., Chaczko Z.	congestion-aware and energy-aware virtual network embedding	10.1109/TNET.2019.2958367	2020	NOT		NA	Scopus
999	Ye J.-B., Cui G.-Q.	design of parametric cad system for ceramic products based on virtual reality technology	10.1007/978-3-030-51100-5_32	2020	VR	TRUE	NA	Scopus	FALSE			Not in VR
1000	Duane A., Gurrin C.	baseline analysis of a conventional and virtual reality lifelog retrieval system	10.1007/978-3-030-37734-2_34	2020	VR	TRUE	NA	Scopus	TRUE		TRUE
1001	Li Z., Ma R., Obuchi K., Liu B., Cheng K., Masuko S., Tanaka J.	augmented reality shopping system through image search and virtual shop generation	10.1007/978-3-030-50020-7_26	2020	AR		NA	Scopus
1002	Jez M., Fantoni C., Keber M., Rigutti S., Straga M., Miceu P., Ambrosio L., Carnaghi A., Gerbino W.	a shared immersive virtual environment for improving ship design review	10.3233/978-1-61499-870-9-770	2020	VR	FALSE	NA	Scopus
1003	Zhukov D., Korablin Y., Raev V., Akimov D.	improving the target quality chat-bots on the basis of linguistic metametric text	10.1007/978-3-030-37436-5_26	2020	VR	FALSE	NA	Scopus
1004	Wen D., Fan Y., Hsu S.-H., Xu J., Zhou Y., Tao J., Lan X., Li F.	combining brain–computer interface and virtual reality for rehabilitation in neurological diseases: a narrative review	10.1016/j.rehab.2020.03.015	2020	VR	FALSE	NA	Scopus
1005	Rehman F., Masood H., Ul-Hasan A., Nawaz R., Shafait F.	an intelligent context aware recommender system for real-estate	10.1007/978-3-030-37548-5_14	2020	VR	TRUE	NA	Scopus	FALSE			Not in VR
1006	Cohen M.W., Kovalchuk S.	a cad path and motion planning system for flexible agents using a genetic algorithm	10.14733/cadaps.2020.1143-1156	2020	NOT		NA	Scopus
1007	Nguyen T.-N., Ho Ba Tho M.-C., Dao T.-T.	a systematic review of real-time medical simulations with soft-tissue deformation: computational approaches, interaction devices, system architectures, and clinical validations	10.1155/2020/5039329	2020	NOT		NA	Scopus
1008	Lapointe J.-F., Valdés J.J., Belliveau L., Vinson N.G., Emond B., Léger S.	a distributed multimodal multi-user virtual environment for visualization and query of complex data	10.1007/978-3-030-44267-5_32	2020	VR	TRUE	NA	Scopus	TRUE		TRUE
1009	[No author name available]	aias 2019 international conference on stress analysis		2020			Proceedings summary	Scopus
1010	[No author name available]	6th international conference on man-machine interactions, icmmi 2019		2020			Proceedings summary	Scopus
1011	[No author name available]	thematic area on human interface and the management of information, himi 2020, held as part of the 22nd international conference on human-computer interaction, hcii 2020		2020			Proceedings summary	Scopus
1012	Calabrese A., Mancini T., Massini A., Sinisi S., Tronci E.	generating t1dm virtual patients for in silico clinical trials via ai-guided statistical model checking		2020	NOT		NA	Scopus
1013	Yang J., Sasikumar P., Bai H., Barde A., Sörös G., Billinghurst M.	the effects of spatial auditory and visual cues on mixed reality remote collaboration	10.1007/s12193-020-00331-1	2020	VR	FALSE	NA	Scopus
1014	[No author name available]	ahfe virtual conference on human factors and systems interaction, 2020		2020			Proceedings summary	Scopus
1015	[No author name available]	4th future technologies conference, ftc 2019		2020			Proceedings summary	Scopus
1016	Ewerton M., Arenz O., Peters J.	assisted teleoperation in changing environments with a mixture of virtual guides	10.1080/01691864.2020.1785326	2020	NOT		NA	Scopus
1017	[No author name available]	intelligent systems conference, intellisys 2019		2020			Proceedings summary	Scopus
1018	He M., Zhang H.-N., Tang Z.-C., Gao S.-G.	balance and coordination training for patients with genetic degenerative ataxia: a systematic review	10.1007/s00415-020-09938-6	2020	VR	FALSE	NA	Scopus
1019	Zhang J., Gao C., Gong L., Gu Z., Man D., Yang W., Li W.	malware detection based on multi-level and dynamic multi-feature using ensemble learning at hypervisor	10.1007/s11036-019-01503-4	2020	NOT		NA	Scopus
1020	Sahu A.K., Sahu A.K., Sahu N.K.	a review on the research growth of industry 4.0: iiot business architectures benchmarking	10.4018/IJBAN.2020010105	2020	VR	FALSE	NA	Scopus
1021	Chen, N; Zhao, M; Gao, K; Zhao, J	the physiological experimental study on the effect of different color of safety signs on a virtual subway fire escape-an exploratory case study of zijing mountain subway station	10.3390/ijerph17165903	2020	VR	FALSE	NA	Web of Science
1022	Lou, XL; Li, XA; Hansen, P; Du, P	hand-adaptive user interface: improved gestural interaction in virtual reality	10.1007/s10055-020-00461-7	2020	VR	FALSE	NA	Web of Science
1023	Pacheco, TBF; de Medeiros, CSP; de Oliveira, VHB; Vieira, ER; de Cavalcanti, FAC	effectiveness of exergames for improving mobility and balance in older adults: a systematic review and meta-analysis	10.1186/s13643-020-01421-7	2020	NOT		NA	Web of Science
1024	Sen, G; Sener, B	design for luxury front-seat passenger infotainment systems with experience prototyping through vr	10.1080/10447318.2020.1785150	2020	VR	TRUE	NA	Web of Science	TRUE		FALSE	Not about IR in VR
1025	Wang, MN; Li, DH; Shang, XP; Wang, J	a review of computer-assisted orthopaedic surgery systems	10.1002/rcs.2118	2020	NOT		NA	Web of Science
1026	Delgado, F; Ananian, CD	the use of virtual reality through head-mounted display on balance and gait in older adults: a scoping review	10.1089/g4h.2019.0159	2020	VR	FALSE	NA	Web of Science
1027	Yang, J; Sasikumar, P; Bai, HD; Barde, A; Soros, G; Billinghurst, M	the effects of spatial auditory and visual cues on mixed reality remote collaboration	10.1007/s12193-020-00331-1	2020	VR	FALSE	NA	Web of Science
1028	He, M; Zhang, HN; Tang, ZC; Gao, SG	balance and coordination training for patients with genetic degenerative ataxia: a systematic review	10.1007/s00415-020-09938-6	2020	VR	FALSE	NA	Web of Science
1029	Riboni, FV; Comazzi, B; Bercovitz, K; Castelnuovo, G; Molinari, E; Pagnini, F	technologically-enhanced psychological interventions for older adults: a scoping review	10.1186/s12877-020-01594-9	2020	VR	FALSE	NA	Web of Science
1030	Zhang, FQ; Wei, QM; Xu, LQ	an fast simulation tool for fluid animation in vr application based on gpus	10.1007/s11042-019-08002-4	2020	VR	FALSE	NA	Web of Science
1031	Knobel, SEJ; Kaufmann, BC; Gerber, SM; Cazzoli, D; Muri, RM; Nyffeler, T; Nef, T	immersive 3d virtual reality cancellation task for visual neglect assessment: a pilot study	10.3389/fnhum.2020.00180	2020	VR	FALSE	NA	Web of Science
1032	Zubair, U; Zubair, Z	surgical resident training in pakistan and benefits of simulation based training	10.5455/JPMA.282116	2020	NOT		NA	Web of Science
1033	Knepley, KD; Mao, JZ; Wieczorek, P; Okoye, FO; Jain, AP; Harel, NY	impact of telerehabilitation for stroke-related deficits	10.1089/tmj.2020.0019	2020	VR	FALSE	NA	Web of Science
1034	Lopez-Valverde, N; Fernandez, JM; Lopez-Valverde, A; Juan, LFV; Ramirez, JM; Fraile, JF; Payo, JH; Antona, LAB; de Sousa, BM; Bravo, M	use of virtual reality for the management of anxiety and pain in dental treatments: systematic review and meta-analysis	10.3390/jcm9041025	2020	VR	FALSE	NA	Web of Science
1035	Velazquez-Pimentel, D; Stewart, E; Trockels, A; Achan, P; Akhtar, K; Vaghela, KR	global rating scales for the assessment of arthroscopic surgical skills: a systematic review	10.1016/j.arthro.2019.09.025	2020	NOT		NA	Web of Science
1036	Lv, ZH; Li, XM; Lv, HB; Xiu, WQ	bim big data storage in webvrgis	10.1109/TII.2019.2916689	2020	VR	TRUE	NA	Web of Science	FALSE			Not in VR
1037	Chesser, BT; Blythe, SA; Ridge, LD; Tomaszewski, RER; Kinne, BL	effectiveness of the wii for pediatric rehabilitation in individuals with cerebral palsy: a systematic review	10.1080/10833196.2020.1740402	2020	VR	FALSE	NA	Web of Science
1038	Custodio, NB; Costa, FD; Cadernartori, MG; da Costa, VPP; Goettems, ML	effectiveness of virtual reality glasses as a distraction for children during dental care		2020	VR	FALSE	NA	Web of Science
1039	Gopalakrishnan, S; Jacob, CES; Kumar, M; Karunakaran, V; Raman, R	comparison of visual parameters between normal individuals and people with low vision in a virtual environment	10.1089/cyber.2019.0235	2020	VR	FALSE	NA	Web of Science
1040	Strong, J	immersive virtual reality and persons with dementia: a literature review	10.1080/01634372.2020.1733726	2020	VR	FALSE	NA	Web of Science
1041	Bengtsson, M; Enberg, C; Tell, F	foolishness without consequence? from physical to virtual modeling in the history of military aircraft development at saab	10.1093/icc/dtz065	2020	VR	FALSE	NA	Web of Science
1042	de la Iglesia, DH; Mendes, AS; Gonzalez, GV; Jimenez-Bravo, DM; Santana, JFD	connected elbow exoskeleton system for rehabilitation training based on virtual reality and context-aware	10.3390/s20030858	2020	VR	FALSE	NA	Web of Science
1043	Vaidya, A; Aydin, A; Ridgley, J; Raison, N; Dasgupta, P; Ahmed, K	current status of technical skills assessment tools in surgery: a systematic review	10.1016/j.jss.2019.09.006	2020	NOT		NA	Web of Science
1044	Parker, J; Powell, L; Mawson, S	effectiveness of upper limb wearable technology for improving activity and participation in adult stroke survivors: systematic review	10.2196/15981	2020	NOT		NA	Web of Science
1045	Voiskounsky, AE; Smyslova, OV	cybersickness in virtual reality: key factors and sensory integration	10.31857/S020595920007882-6	2020	VR	FALSE	NA	Web of Science
1046	Knippenberg, E; Van Hout, L; Smeets, W; Palmaers, S; Timmermans, A; Spooren, A	developing an intelligent activity-based client-centred training system with a user-centred approach	10.3233/THC-191854	2020	NOT		NA	Web of Science
1047	Ahmadpour, N; Keep, M; Janssen, A; Rouf, AS; Marthick, M	design strategies for virtual reality interventions for managing pain and anxiety in children and adolescents: scoping review	10.2196/14565	2020	VR	FALSE	NA	Web of Science
1048	Shums'kyi, OL	use of it for future foreign language teachers' linguistic self-education	NA	2020	VR	TRUE	NA	Web of Science	FALSE			Not in VR
1049	Sahu, AK; Sahu, AK; Sahu, NK	a review on the research growth of industry 4.0: iiot business architectures benchmarking	10.4018/IJBAN.2020010105	2020	VR	FALSE	NA	Web of Science
1050	Bian, Q; Zhang, XJ; Wang, ZD; Liu, MJ; Li, BJ; Wu, DB; Liu, G	virtual surgery system for liver tumor resection	10.3233/JIFS-179401	2020	VR	FALSE	NA	Web of Science
1051	Rekow, ED	digital dentistry: the new state of the art - is it disruptive or destructive?	10.1016/j.dental.2019.08.103	2020	NOT		NA	Web of Science
1052	A Duane, B Þór Jónsson, C Gurrin	vrle: lifelog interaction prototype in virtual reality: lifelog search challenge at acm icmr 2020	NA	2020	VR	TRUE	NA	Google Scholar	TRUE		TRUE
1053	AR Ward, R Capra	immersive search: using virtual reality to examine how a third dimension impacts the searching process	NA	2020	VR	TRUE	NA	Google Scholar	TRUE		TRUE
1054	A Duane, C Gurrin	baseline analysis of a conventional and virtual reality lifelog retrieval system	NA	2020	VR	TRUE	NA	Google Scholar	TRUE		TRUE
1055	PRKS Bhama, V Hariharasubramanian, OP Mythili…	users' domain knowledge prediction in e-learning with speech-interfaced augmented and virtual reality contents	NA	2020	VR	TRUE	NA	Google Scholar	TRUE		FALSE	Not about IR in VR
1056	A Elboudali, A Aoussat, F Mantelet, J Bethomier…	a customised virtual reality shopping experience framework based on consumer behaviour: 3dr3co	NA	2020	VR	FALSE		Google Scholar
1057	F Yang, J Qian, J Novotny, D Badre…	a virtual reality memory palace variant aids knowledge retrieval from scholarly articles	NA	2020	VR	TRUE	NA	Google Scholar	TRUE		FALSE	Not about IR in VR
1058	RDM Junior, CE Paiva, R Bueno	visualization of similarity queries in an immersive virtual reality environment	NA	2020	VR	TRUE	NA	Google Scholar	TRUE		FALSE	Search not in VR
1059	L Nisiotis, L Alboul	work-in-progress—converging virtual reality, robots, and social networks to support immersive learning	NA	2020	VR	FALSE		Google Scholar
1060	C Sagnier, E Loup-Escande, D Lourdeaux…	user acceptance of virtual reality: an extended technology acceptance model	NA	2020	VR	FALSE		Google Scholar
1061	Z Li, D Akkil, R Raisamo	gaze-based kinaesthetic interaction for virtual reality	NA	2020	VR	FALSE		Google Scholar
1062	SMC Loureiro, J Guerreiro, F Ali	20 years of research on virtual reality and augmented reality in tourism context: a text-mining approach	NA	2020	VR	FALSE		Google Scholar
1063	Y Shi, J Du, DA Worthy	the impact of engineering information formats on learning and execution of construction operations: a virtual reality pipe maintenance experiment	NA	2020	VR	FALSE		Google Scholar
1064	S Kim, MJ Choi, JS Choi	empirical study on the factors affecting individuals' switching intention to augmented/virtual reality content services based on push-pull-mooring theory	NA	2020	VR	FALSE		Google Scholar
1065	JMD Delgado, L Oyedele, P Demian…	a research agenda for augmented and virtual reality in architecture, engineering and construction	NA	2020	VR	FALSE		Google Scholar
1066	U Bunz, J Seibert, J Hendrickse	from tam to avrts: development and validation of the attitudes toward virtual reality technology scale	NA	2020	VR	FALSE		Google Scholar
1067	SF Hussain	a comparison of 3d shape recognition in computer aided design between virtual reality and conventional two dimensional …	NA	2020	VR	FALSE		Google Scholar
1068	JM Davila Delgado, L Oyedele, T Beach…	augmented and virtual reality in construction: drivers and limitations for industry adoption	NA	2020	VR	FALSE		Google Scholar
1069	S Philippe, AD Souchet, P Lameras, P Petridis…	multimodal teaching, learning and training in virtual reality: a review and case study	NA	2020	VR	FALSE		Google Scholar
1070	I Jeelani, K Han, A Albert	development of virtual reality and stereo-panoramic environments for construction safety training	NA	2020	VR	FALSE		Google Scholar
1071	A Wang	creators, classrooms, and cells: designing for the benefits and limitations of learning in immersive virtual reality	NA	2020	VR	FALSE		Google Scholar
1072	M Sobral, MH Pestana	virtual reality and dementia: a bibliometric analysis	NA	2020	VR	FALSE		Google Scholar
1073	AR Ward	immersive search: interactive information retrieval in three-dimensional space	NA	2020	VR	TRUE	NA	Google Scholar	TRUE		TRUE
1074	A Alateeq, M Roantree, C Gurrin	voxento: a prototype voice-controlled interactive search engine for lifelogs	NA	2020	VR	TRUE	NA	Google Scholar	FALSE			Not in VR
1075	C Gurrin, TK Le, VT Ninh, DT Dang-Nguyen…	introduction to the third annual lifelog search challenge (lsc'20)	NA	2020	VR	TRUE	NA	Google Scholar	FALSE			Not about IR in VR
1076	FZ KOUDDAD, M KOHILI, AC LAMARI…	indexing and image search by the content according to the biological base of the cognitive processing of information using a neural sensor	NA	2020	NOT			Google Scholar
1077	S Münster, F Niebling, J Bruschke, K Barthel…	urban history research and discovery in the age of digital repositories. a report about users and requirements	NA	2020	AR			Google Scholar
1078	H Li, H Wang	research on the application of artificial intelligence in education	NA	2020	NOT			Google Scholar
1079	J Gwizdka, A Dillon	eye-tracking as a method for enhancing research on information search	NA	2020	NOT			Google Scholar
1080	H Xue, D Tao, T Wang, X Zhang	visual search in vibration environments: effects of spatial ability, stimulus size and stimulus density	NA	2020	NOT			Google Scholar
1081	LH Lee, T Braud, S Hosio, P Hui	towards augmented reality-driven human-city interaction: current research and future challenges	NA	2020	AR			Google Scholar
1082	Z Fu, Y Liu, X Sun, Y Liu, Z Tian	confusing-keyword based secure search over encrypted cloud data	NA	2020	NOT			Google Scholar
1083	RD Vatavu	connecting research from assistive vision and smart eyewear computing with crisis management and mitigation systems: a position paper	NA	2020	NOT			Google Scholar
1084	F Gurcan, NE Cagiltay, K Cagiltay	mapping human–computer interaction research themes and trends from its existence to today: a topic modeling-based review of past 60 years	NA	2020	NOT			Google Scholar
1085	YJ Cai, CKY Lo	omni-channel management in the sharing economy era: a systematic review and future research agenda	NA	2020	VR	FALSE		Google Scholar
1086	N Zhou, J Du, X Yao, W Cui, Z Xue, M Liang	a content search method for security topics in microblog based on deep reinforcement learning	NA	2020	NOT			Google Scholar
1087	F Guo, F Li, W Lv, L Liu, VG Duffy	bibliometric analysis of affective computing researches during 1999~ 2018	NA	2020	NOT			Google Scholar
1088	C Pretorius, D McCashin, N Kavanagh…	searching for mental health: a mixed-methods study of young people's online help-seeking	NA	2020	NOT			Google Scholar
1089	V Bykov, D Mikulowski, O Moravcik…	the use of the cloud-based open learning and research platform for collaboration in virtual teams	NA	2020	NOT			Google Scholar
1090	AK Tyagi, MM Nair, S Niladhuri…	security, privacy research issues in various computing platforms: a survey and the road ahead.	NA	2020	NOT			Google Scholar
1091	A Sesay, J Steffen	wearables as augmentation means: conceptual definition, pathways, and research framework	NA	2020	VR	FALSE		Google Scholar
1092	S Syvänen, C Valentini	conversational agents in online organization–stakeholder interactions: a state-of-the-art analysis and implications for further research	NA	2020	VR	FALSE		Google Scholar
1093	J Penman, GC Lear	over mountain tops and through the valleys of postgraduate study and research: a transformative learning experience from two supervisees' …	NA	2020	NOT			Google Scholar
1094	M Fargnoli, M Lombardi	building information modelling (bim) to enhance occupational safety in construction activities: research trends emerging from one decade of studies	NA	2020	NOT			Google Scholar
1095	LD Tran, MD Nguyen, NT Binh, H Lee…	myscéal: an experimental interactive lifelog retrieval system for lsc'20	NA	2020	VR	TRUE	NA	Google Scholar	FALSE			Not in VR
1096	VL Tran, AV Mai-Nguyen, TD Phan, AK Vo…	an interactive multimodal retrieval system for memory assistant and life organized support	NA	2020	VR	TRUE	NA	Google Scholar	FALSE			Not in VR
